# Supplementary material for: Stromal Expression Profiling Reveals Immune‐Driven Adaption to Malignancy in Canine Melanoma Subtypes
Source: Vet Comp Oncol. 2024 Oct 17;23(1):20–9. doi: 10.1111/vco.13021 (PMC11830460; doi:10.1111/vco.13021)
Supplement: Supplementary file 2 — Tables S1–S6. [file VCO-23-20-s001.xlsx]

## Sheet: Table S1. Case Overview
Case_final	Group_A	Group_B	Group_C	Breed	Age	Sex	Mitotic_Count	Ulceration	Necrosis	Pigmentation	Immune_CD3	Immune_CD20	Immune_CD68	RNA_conc	RIN	DV200	Comments	Alive/Dead	Date of biospy	Date of last follow-up	Survival time
CCM_01	cCAS	cCAS	cCAS	Golden Retriever	4	m	1	Absent	Absent	moderate	Excluded	Desert	Desert	701	3.6	73.42
CCM_02	cCAS	cCAS	cCAS	Golden Retriever	13	m	10	Present	Absent	strong	NA	NA	NA	1540	2.5	50.44
CCM_03	cCAS	cCAS	cCAS	Riesenschnauzer	7	m	13	Absent	Present	moderate	Excluded	Excluded	NA	1850	2.4	64.63
CCM_04	cCAS	cCAS	cCAS	Deutscher Wachtelhund	7	m	4	Absent	Absent	moderate	Desert	Desert	Desert	766	3.1	57.22
CCM_05	cCAS	cCAS	cCAS	Belgischer Sch√§ferhund	11	m	5	Present	Absent	strong	Desert	Cold	Hot	2510	2	52.9	Non-tumour associated death in April 2014	Dead	2013-08-26	2014-04-30	247
CCM_06	cCAS	cCAS	cCAS	Golden Retriver	8	m	2	Absent	Absent	mild	Desert	Desert	NA	380	1.4	43.6	Non-tumour associated death in January 2015	Dead	2013-07-09	2015-01-31	571
CCM_07	cCAS	cCAS	cCAS	Yorkshire Terrier	12	m	2	Present	Present	moderate	Desert	Cold	Desert	1260	1.4	45.31
CCM_08	cCAS	cCAS	cCAS	NA	12	m	4	Absent	Present	mild	Cold	Hot	Hot	2890	1.4	48.63	Tumour associated death in 2013	Dead	2012-06-20	2013-12-31	559
CCM_09	cCAS	cCAS	cCAS	NA	9	m	2	Present	Absent	moderate	Desert	Hot	NA	1910	1.4	39.59	Non-tumour associated death in July 2015	Dead	2012-07-12	2015-07-31	1114
CCM_10	cCAS	cCAS	cCAS	Gos d'Atura Català	13	f	1	Present	Absent	moderate	Cold	Hot	NA	2270	1.4	45.28	Non-tumour associated death in July 2016. Metastasis in lymph nodes.	Dead	2012-10-11	2016-07-01	1359
CCM_11	cCAS	cCAS	cCAS	NA	7	m	3	Absent	Absent	mild	Hot	Desert	Desert	884	1.7	58.91
CCM_12	cCAS	cCAS	cCAS	Rottweiler	NA	NA	23	Present	Present	moderate	Excluded	Excluded	Excluded	1190	2.8	94.95
CCM_13	cCAS	cCAS	cCAS	Rhodesian Ridgeback	10	f	11	Absent	Present	moderate	Excluded	Desert	Desert	820	3.3	92.99
CCM_14	cCAS	cCAS	cCAS	Appenzeller Sennenhund	12	m	2	Present	Absent	moderate	Hot	Desert	Desert	1440	3.1	61.97	Recurrence in same location	Alive	2018-07-20	2021-05-03	1018
CCN_01	cNormal	cNormal	cNormal	NA	6	m	NA	NA	NA	NA	NA	NA	NA	415	1.4	39.79
CCN_02	cNormal	cNormal	cNormal	Pitt-bull Terrier	8	f	NA	NA	NA	NA	NA	NA	NA	936	1.5	34.06
CCN_03	cNormal	cNormal	cNormal	Labrador Retriever	8	f	NA	NA	NA	NA	NA	NA	NA	302	1.1	32.13
CCN_04	cNormal	cNormal	cNormal	NA	7	m	NA	NA	NA	NA	NA	NA	NA	1400	1.6	33.93
CCN_05	cNormal	cNormal	cNormal	NA	13	m	NA	NA	NA	NA	NA	NA	NA	2640	1.4	41.14
CCN_06	cNormal	cNormal	cNormal	Flat Coated Retriever	9	f	NA	NA	NA	NA	NA	NA	NA	1420	2	47.87
CCN_07	cNormal	cNormal	cNormal	Golden Retriever	10	m	NA	NA	NA	NA	NA	NA	NA	781	2.1	41.6
CCN_08	cNormal	cNormal	cNormal	NA	7	m	NA	NA	NA	NA	NA	NA	NA	2110	1.5	50.45
CCN_09	cNormal	cNormal	cNormal	NA	12	m	NA	NA	NA	NA	NA	NA	NA	1160	1.5	51.31
CCN_10	cNormal	cNormal	cNormal	Labrador Retriever	12	f	NA	NA	NA	NA	NA	NA	NA	624	3	73.35
CMM_01	mCAS	mCAS	Group_B	Gordon Setter	13	f	9	Present	Present	mild	Desert	Excluded	Hot	635	1.5	77.72
CMM_02	mcCAS	mCAS	Group_B	NA	NA	NA	3	Present	Absent	strong	Desert	Desert	NA	675	3.5	72.26	Non-tumour associated death in November 2018	Dead	2015-02-05	2018-11-30	1394
CMM_03	mCAS	mCAS	Group_B	NA	NA	NA	6	Present	Present	mild	NA	NA	NA	718	3.9	75.28
CMM_04	mCAS	mCAS	Group_A	NA	NA	NA	16	Present	Present	absent	Excluded	Hot	Hot	1370	1.8	64.57
CMM_05	mcCAS	mCAS	Group_A	NA	NA	NA	3	Present	Present	strong	Cold	Desert	Desert	2220	1.9	79.32
CMM_06	mCAS	mCAS	Group_A	Golden Retriever	9	m	35	Present	Absent	absent	Excluded	Excluded	Desert	647	2.1	92.2
CMM_07	mcCAS	mCAS	Group_A	NA	NA	NA	3	Absent	Absent	absent	Excluded	Hot	Hot	476	3.3	91.38	Non-tumour associated death in November 2018	Dead	2018-10-05	2018-11-30	56
CMM_08	mCAS	mCAS	Group_A	NA	NA	NA	11	Present	Present	moderate	Desert	Hot	Hot	801	4.1	87.54
CMM_09	mcCAS	mCAS	Group_B	Cocker Spaniel	11	f	38	Present	Absent	mild	Excluded	Excluded	Excluded	4220	1.8	57.92
CMM_10	mCAS	mCAS	Group_B	Berner Sennenhund	13	m	42	Present	Present	strong	Excluded	Hot	Hot	1200	4.1	71.98	Tumour associated death in January 2019. Metastasis to left mandibular lymph node.	Dead	2018-07-20	2019-01-29	193
CMM_11	mcCAS	mCAS	Group_B	Portugiesischer wasserhund	13	m	31	Present	Present	moderate	Hot	Hot	Cold	2860	2.3	68.36
CMM_12	mcCAS	mCAS	Group_B	English Setter	12	m	4	Present	Present	moderate	Cold	Hot	Hot	3930	1.3	57.08
CMM_13	mcCAS	mCAS	Group_B	Labrador Retriever	14	f	45	Present	Absent	absent	Hot	Excluded	NA	920	2.4	72.46
CMM_14	mCAS	mCAS	Group_B	Golden Retriever	12	NA	18	Present	Present	absent	Hot	Cold	Hot	3110	1.6	58.59
CMM_15	mCAS	mCAS	Group_B	Labrador Retriever	9	m	11	Present	Absent	absent	Hot	Hot	Hot	2870	1.2	48.4
CMM_16	mCAS	mCAS	Group_B	NA	10	m	2	Absent	Absent	strong	Cold	Cold	Desert	539	2.2	49
CMM_17	mcCAS	mCAS	Group_A	NA	10	m	9	Present	Absent	absent	Cold	Hot	Desert	3470	1.6	49.36
CMM_18	mcCAS	mCAS	Group_A	Pudel	10	m	7	Present	Absent	absent	Excluded	Hot	Excluded	9690	1.3	58.02	Tumour associated death in May 2017. Recurrence in same location.	Dead	2016-12-20	2017-05-31	162
CMM_19	mCAS	mCAS	Group_A	Beauceron	9	mk	22	Present	Present	absent	Excluded	Excluded	Hot	8250	1.6	76.29		Alive	2018-06-20	2021-05-03	1048
CMM_20	mcCAS	mCAS	Group_A	Cocker Spaniel	14	mk	6	Present	Absent	mild	Hot	Hot	Hot	10500	1.5	67.35
CMM_21	mcCAS	mCAS	Group_A	Golden Retriever	13	f	7	Present	Present	mild	Hot	Hot	Hot	43500	1.4	82.84
CMN_01	mNormal	mNormal	mNormal	Bolonka Zwetna	5	fn	NA	NA	NA	NA	NA	NA	NA	1390		63.92
CMN_02	mNormal	mNormal	mNormal	Collie	10	m	NA	NA	NA	NA	NA	NA	NA	427		61.43
CMN_03	mNormal	mNormal	mNormal	Poodle	10	m	NA	NA	NA	NA	NA	NA	NA	1570		75.39
CMN_04	mNormal	mNormal	mNormal	American Cooker	6	m	NA	NA	NA	NA	NA	NA	NA	2040		67.71
CMN_05	mNormal	mNormal	mNormal	West Highland White Terrier	14	m	NA	NA	NA	NA	NA	NA	NA	1230		74.74
CMN_06	mNormal	mNormal	mNormal	West Highland White Terrier	14	fn	NA	NA	NA	NA	NA	NA	NA	775		72.16
CMN_07	mNormal	mNormal	mNormal	NA	7	fn	NA	NA	NA	NA	NA	NA	NA	768		70.77
CMN_08	mNormal	mNormal	mNormal	West Highland White Terrier	15	fn	NA	NA	NA	NA	NA	NA	NA	386		56.29
CMN_09	mNormal	mNormal	mNormal	NA	10	m	NA	NA	NA	NA	NA	NA	NA	674		40.71

## Sheet: Table S3. CCM CAS v Normal
	baseMean	log2FoldChange	lfcSE	stat	pvalue	padj
A1BG	16.0816	-0.348275	0.993342	-0.350609	0.725882	0.923896
A4GALT	93.9067	0.156943	0.457312	0.343186	0.731459	0.924914
AAAS	123.793	-0.0960412	0.257954	-0.372319	0.709655	0.918633
AADAC	39.8256	-0.742932	0.673137	-1.10369	0.269729	0.696355
AADACL3	29.2938	0.0448619	1.11369	0.0402824	0.967868	0.992293
AADACL4	45.7152	0.513179	1.07374	0.477936	0.632696	0.899267
AADAT	2094.29	0.50658	0.312234	1.62244	0.10471	0.510551
AAGAB	211.044	0.196194	0.216718	0.905297	0.365308	0.76333
AAK1	612.707	0.129902	0.161155	0.806066	0.420205	0.800233
AAMDC	40.202	-0.0784965	0.628606	-0.124874	0.900623	0.977735
AAMP	254.327	0.0400412	0.241214	0.165998	0.868158	0.968692
AAR2	51.3391	-0.0107594	0.553523	-0.0194381	0.984492	0.997654
AARS1	589.542	0.0672636	0.149756	0.449154	0.65332	0.905411
AARS2	138.906	0.946679	0.404496	2.34039	0.0192636	0.29754
AASDH	974.431	0.314934	0.239672	1.31402	0.188839	0.623549
AASDHPPT	86.0794	0.295321	0.317708	0.929535	0.352612	0.754749
AASS	50.5764	-0.287585	0.855417	-0.336193	0.736726	0.926469
AATF	477.773	0.24844	0.167073	1.48702	0.137009	0.559039
AATK	20.8965	0.586395	0.658757	0.890154	0.373383	0.768052
ABAT	155.266	0.436523	0.270969	1.61097	0.107187	0.513744
ABCA1	2062.52	0.449781	0.232549	1.93414	0.0530964	0.412488
ABCA12	465.682	-0.880108	0.883283	-0.996405	0.319053	0.733294
ABCA13	10.363	0.772195	0.884429	0.873101	0.382608	0.774618
ABCA2	298.529	0.0298335	0.249693	0.119481	0.904894	0.979398
ABCA3	239.698	0.655486	0.263496	2.48765	0.012859	0.265489
ABCA4	125.916	2.1673	0.650888	3.32975	0.000869228	0.0873984
ABCA5	3158.04	-0.0766211	0.263502	-0.29078	0.771219	0.941394
ABCA7	19.2741	0.601966	0.929465	0.647648	0.517213	0.847113
ABCB1	53.6593	0.31663	0.825923	0.383365	0.701449	0.917396
ABCB10	103.816	0.434714	0.265336	1.63835	0.101348	0.505461
ABCB11	145.967	0.701845	0.951439	0.737667	0.460717	0.824737
ABCB4	33.3373	1.5873	0.986973	1.60825	0.10778	0.514431
ABCB6	169.566	0.429102	0.291945	1.4698	0.141615	0.564874
ABCB7	527.483	0.69739	0.325019	2.14569	0.0318977	0.350791
ABCB8	232.425	-0.110324	0.233134	-0.47322	0.636056	0.899408
ABCB9	32.6867	1.89825	0.88142	2.15362	0.0312698	0.348503
ABCC1	486.783	-0.327941	0.203861	-1.60865	0.107694	0.514431
ABCC10	228.227	0.619691	0.255339	2.42693	0.0152271	0.275004
ABCC11	524.278	0.270317	0.771022	0.350596	0.725892	0.923896
ABCC12	60.4006	0.119848	0.60939	0.196669	0.844087	0.960243
ABCC3	110.901	0.667602	0.399202	1.67234	0.0944571	0.49449
ABCC4	141.804	0.9432	0.390331	2.41641	0.0156743	0.276866
ABCC5	319.445	0.201019	0.332419	0.604716	0.545367	0.86086
ABCC6	1015.35	0.332291	0.26577	1.25029	0.211192	0.64503
ABCC9	463.485	0.323462	0.299249	1.08091	0.279735	0.703117
ABCD1	109.04	0.631828	0.390154	1.61943	0.105354	0.510894
ABCD2	44.2338	-0.0361536	0.743397	-0.0486329	0.961212	0.991149
ABCD3	376.057	-0.321716	0.253941	-1.26689	0.205194	0.637176
ABCD4	133.632	0.719841	0.358949	2.00541	0.0449191	0.389088
ABCE1	298.251	0.0214909	0.209094	0.102781	0.918137	0.982211
ABCF1	607.436	0.142661	0.211904	0.673232	0.5008	0.841222
ABCF3	262.502	0.443286	0.231767	1.91264	0.0557948	0.418713
ABCG1	77.8754	0.534522	0.554751	0.963535	0.335279	0.74271
ABCG2	71.3446	0.481665	0.496322	0.970469	0.331813	0.740939
ABCG4	30.9358	1.74978	0.836322	2.09223	0.0364176	0.365027
ABHD1	46.9703	0.877045	0.577304	1.51921	0.12871	0.54733
ABHD10	48.1187	-0.364927	0.690381	-0.528588	0.597091	0.883348
ABHD11	30.4113	1.46871	0.798968	1.83826	0.0660241	0.441425
ABHD12	135.25	0.304087	0.305851	0.994231	0.32011	0.733468
ABHD12B	48.6677	-0.308784	0.627085	-0.492412	0.622428	0.894482
ABHD13	119.029	0.00602126	0.286041	0.0210503	0.983206	0.997654
ABHD14B	112.105	-0.870582	0.456736	-1.90609	0.0566383	0.420447
ABHD15	50.1282	0.784354	0.532352	1.47338	0.14065	0.562939
ABHD16A	323.532	-0.0643403	0.140683	-0.457341	0.647426	0.902316
ABHD17A	115.406	0.378643	0.397475	0.952621	0.340782	0.746506
ABHD17B	75.2391	0.302651	0.387456	0.781125	0.434729	0.808477
ABHD18	108.402	-0.539454	0.37247	-1.44832	0.147528	0.575009
ABHD2	219.038	-0.14086	0.208672	-0.675027	0.499658	0.840915
ABHD3	48.0021	0.691295	0.509646	1.35642	0.174965	0.609403
ABHD4	337.304	0.108255	0.190623	0.5679	0.570103	0.871925
ABHD5	1680.43	-0.26265	0.182279	-1.44092	0.149606	0.577954
ABHD6	58.2092	-0.0232778	0.647446	-0.0359533	0.97132	0.994323
ABHD8	63.976	0.323355	0.459418	0.703835	0.481535	0.831151
ABI1	421.275	-0.380554	0.199872	-1.90399	0.056912	0.421224
ABI2	366.111	0.250073	0.220229	1.13551	0.256161	0.689353
ABI3	77.6441	1.09747	0.374674	2.92913	0.00339913	0.160865
ABI3BP	4587.17	-0.244679	0.268738	-0.910473	0.362573	0.762029
ABITRAM	64.9218	0.373713	0.428135	0.872886	0.382725	0.774618
ABL1	1185.29	-0.137542	0.244515	-0.562509	0.573769	0.87405
ABL2	220.403	0.656741	0.246936	2.65956	0.00782426	0.228811
ABLIM1	1410.9	-0.120716	0.13884	-0.86946	0.384596	0.776489
ABLIM2	160.334	1.45088	0.602882	2.40657	0.016103	0.277011
ABLIM3	323.461	0.327242	0.245677	1.332	0.18286	0.617253
ABR	750.334	-0.32821	0.137403	-2.38867	0.0169094	0.280148
ABRA	45.7515	1.51464	0.992707	1.52577	0.127067	0.544376
ABRACL	86.7751	0.469518	0.295626	1.58822	0.112238	0.522335
ABRAXAS1	120.433	0.0927457	0.234514	0.395481	0.692488	0.914963
ABRAXAS2	124.938	0.0722767	0.269969	0.267722	0.788913	0.944958
ABT1	49.3499	0.397095	0.385452	1.03021	0.302913	0.71851
ABTB1	139.208	0.387323	0.345432	1.12127	0.262173	0.693508
ABTB2	99.8704	-0.237288	0.476991	-0.497469	0.618858	0.892923
ACAA1	2741.95	0.27493	0.223577	1.22969	0.218814	0.651029
ACACA	1073.03	-0.27484	0.220964	-1.24382	0.213565	0.64672
ACACB	216.554	0.733794	0.416817	1.76047	0.0783281	0.467089
ACAD11	194.644	-0.240451	0.221799	-1.0841	0.278322	0.702521
ACAD8	241.19	-0.196131	0.233802	-0.838876	0.401539	0.786959
ACAD9	202.496	-0.37351	0.273604	-1.36515	0.172206	0.604626
ACADL	218.25	-0.33797	0.296545	-1.13969	0.254416	0.688242
ACADM	663.819	0.166514	0.312033	0.533643	0.593588	0.882967
ACADS	57.9485	0.18871	0.422915	0.446212	0.655444	0.906222
ACADSB	299.753	-0.174893	0.217814	-0.802948	0.422005	0.8017
ACADVL	572.494	-0.165629	0.171498	-0.965779	0.334155	0.74266
ACAP1	278.765	-0.0441747	0.2004	-0.220433	0.825534	0.955829
ACAP2	792.585	-0.275377	0.239401	-1.15028	0.25003	0.685407
ACAP3	158.519	-0.253679	0.257542	-0.985	0.324624	0.736654
ACAT1	462.6	-0.615724	0.270545	-2.27586	0.0228544	0.316831
ACAT2	110.091	-0.276652	0.456177	-0.606459	0.54421	0.860795
ACBD3	341.744	0.0798265	0.196138	0.406992	0.684014	0.91278
ACBD4	69.5515	0.226	0.363776	0.621262	0.534427	0.854245
ACBD5	204.098	-0.147957	0.237279	-0.623555	0.53292	0.854245
ACBD6	274.225	0.113394	0.309571	0.366293	0.714147	0.920545
ACCS	114.394	0.2469	0.377502	0.654035	0.513089	0.846046
ACD	79.9769	-0.0871784	0.359067	-0.242792	0.808167	0.95133
ACE	388.358	0.264643	0.275427	0.960848	0.336629	0.743162
ACE2	71.0036	0.270634	0.830444	0.325891	0.744507	0.928136
ACER1	97.0534	-0.628988	1.12734	-0.557939	0.576886	0.875528
ACER2	3616.69	0.823518	0.333864	2.46663	0.0136392	0.268237
ACER3	30.3401	0.00882985	0.643438	0.0137229	0.989051	0.997868
ACHE	33.4691	1.80345	1.03588	1.74099	0.081685	0.471004
ACIN1	2437.85	0.0587924	0.117016	0.502431	0.615364	0.891401
ACKR1	6085.87	2.49018	0.865785	2.87621	0.00402479	0.171006
ACKR2	89.8833	0.53849	0.389241	1.38344	0.166531	0.598482
ACKR3	706.432	0.0872454	0.453813	0.19225	0.847547	0.961289
ACKR4	116.664	-0.585479	0.392793	-1.49056	0.136078	0.558356
ACLY	774.023	-0.151741	0.266933	-0.56846	0.569723	0.871925
ACO1	1299.59	0.325477	0.269958	1.20566	0.22795	0.659951
ACO2	501.719	0.19885	0.248619	0.799819	0.423816	0.803578
ACOD1	17.6015	1.63254	0.953759	1.71169	0.0869533	0.482047
ACOT13	136.458	-0.107295	0.390626	-0.274674	0.783567	0.942761
ACOT6	85.6015	-0.16191	0.431799	-0.374966	0.707685	0.9177
ACOT7	36.2107	-0.332106	0.832362	-0.398992	0.689899	0.914066
ACOT8	86.9631	1.23606	0.576246	2.14501	0.0319517	0.350913
ACOT9	402.865	0.138032	0.194259	0.710555	0.47736	0.830327
ACOX1	463.046	-0.0271015	0.213425	-0.126984	0.898953	0.977247
ACOX2	112.824	0.345902	0.739652	0.467655	0.640031	0.900685
ACOX3	359.487	0.36289	0.271432	1.33695	0.18124	0.614784
ACOXL	186.896	0.614009	0.397208	1.54581	0.12215	0.536118
ACP2	223.282	0.316075	0.250443	1.26206	0.206927	0.638893
ACP3	319.512	-0.838429	0.480079	-1.74644	0.080735	0.470661
ACP5	144.923	0.411504	0.396223	1.03857	0.299006	0.716245
ACP6	58.0166	-0.421805	0.469057	-0.899261	0.368514	0.765115
ACP7	25.4788	-0.498807	1.3868	-0.359681	0.719086	0.920938
ACSBG1	119.836	-0.886891	0.785881	-1.12853	0.259095	0.691569
ACSBG2	76.9388	1.17339	0.595508	1.9704	0.0487922	0.400405
ACSF2	203.506	-0.377894	0.302654	-1.2486	0.21181	0.64503
ACSF3	114.734	0.334462	0.349599	0.956703	0.338717	0.744735
ACSL1	351.099	-0.7126	0.238278	-2.99062	0.00278411	0.146242
ACSL3	350.559	-0.027498	0.175976	-0.15626	0.875828	0.970559
ACSL4	339.444	0.366612	0.212016	1.72917	0.0837779	0.476195
ACSL5	186.905	0.48024	0.216027	2.22305	0.0262123	0.333917
ACSM3	133.663	-0.116607	0.445095	-0.261982	0.793335	0.945965
ACSM4	393.581	0.466445	0.885743	0.526615	0.598461	0.883861
ACSM5	187.175	0.637764	0.395578	1.61223	0.106912	0.513723
ACSS1	732.305	0.288332	0.241223	1.19529	0.231972	0.664817
ACSS2	597.315	0.131277	0.237474	0.552807	0.580395	0.878034
ACSS3	242.1	0.298889	0.218407	1.3685	0.171156	0.603373
ACTA1	136.682	1.90173	0.654775	2.9044	0.00367957	0.166571
ACTA2	1202.1	0.0893811	0.308053	0.290148	0.771703	0.941394
ACTB	17494.8	-0.0166	0.179516	-0.0924709	0.926324	0.982211
ACTC1	90.0954	1.04626	0.530635	1.97171	0.0486424	0.399967
ACTG1	9360.27	-0.142914	0.168411	-0.848606	0.3961	0.783453
ACTL10	16.2289	0.488715	0.826826	0.591073	0.554471	0.864852
ACTL6A	127.734	-0.128345	0.297208	-0.431836	0.665861	0.908915
ACTL7A	19.2504	0.0201646	0.71744	0.0281063	0.977577	0.996096
ACTN1	1088.29	-0.00599124	0.237244	-0.0252535	0.979853	0.997154
ACTN3	89.9249	3.29463	1.01826	3.23554	0.00121413	0.102432
ACTN4	3095.81	-0.501791	0.23529	-2.13265	0.0329537	0.353961
ACTR10	192.272	-0.369358	0.203543	-1.81464	0.0695793	0.449037
ACTR1A	548.909	-0.402485	0.209184	-1.92407	0.0543463	0.413728
ACTR1B	886.821	0.512114	0.315244	1.6245	0.104268	0.509833
ACTR2	545.672	-0.0844867	0.202157	-0.417926	0.676001	0.910871
ACTR3	1055.03	-0.0436192	0.202411	-0.215498	0.829379	0.955883
ACTR3B	64.3506	-0.151479	0.504895	-0.300022	0.764161	0.938587
ACTR5	168.428	0.313426	0.38877	0.806198	0.420129	0.800212
ACTR6	87.8742	-0.154541	0.23528	-0.656838	0.511285	0.844835
ACTR8	210.326	-0.293218	0.227651	-1.28802	0.19774	0.631758
ACTRT3	174.019	0.760842	0.422785	1.7996	0.0719244	0.45359
ACVR1	187.937	-0.318446	0.22326	-1.42635	0.153768	0.582532
ACVR1B	191.512	0.01737	0.228894	0.0758865	0.939509	0.984705
ACVR2A	324.698	-0.508044	0.266172	-1.90871	0.0563	0.419916
ACVR2B	49.5911	1.10529	0.579843	1.90618	0.0566266	0.420447
ACVRL1	385.474	0.155591	0.249018	0.624819	0.53209	0.854047
ACYP2	376.172	-0.0860877	0.298492	-0.288409	0.773034	0.941605
ADA	171.514	0.356913	0.271861	1.31285	0.189233	0.623549
ADA2	71.2624	0.863896	0.450316	1.91842	0.0550576	0.416444
ADAL	91.9024	-0.151423	0.380315	-0.398152	0.690518	0.914066
ADAM10	441.63	0.0973019	0.165722	0.587141	0.557109	0.865957
ADAM11	38.3372	2.39368	0.826836	2.89498	0.00379177	0.167518
ADAM12	487.73	1.66528	0.404659	4.11527	3.86719e-05	0.0160475
ADAM15	383.714	0.0538089	0.193512	0.278065	0.780962	0.942486
ADAM17	434.27	-0.0789562	0.155971	-0.506225	0.612699	0.891061
ADAM19	476.711	0.624761	0.22196	2.81475	0.0048815	0.18641
ADAM22	57.1913	0.566986	0.733523	0.772962	0.439545	0.810672
ADAM23	39.4747	2.58443	0.996093	2.59457	0.0094709	0.247798
ADAM28	45.8536	0.741107	0.586068	1.26454	0.206036	0.637695
ADAM32	16.0125	2.10648	1.17175	1.79772	0.0722207	0.454768
ADAM33	541.667	0.331518	0.338381	0.979717	0.327226	0.737066
ADAM8	54.6158	0.530883	0.566097	0.937794	0.34835	0.752043
ADAM9	928.027	0.276921	0.263128	1.05242	0.292607	0.71198
ADAMDEC1	112.377	0.163431	0.284063	0.575333	0.565066	0.87013
ADAMTS1	1602.6	0.647287	0.22457	2.88234	0.00394738	0.169907
ADAMTS10	702.209	0.614509	0.256433	2.39637	0.0165583	0.27831
ADAMTS12	49.7202	1.1069	0.50203	2.20485	0.0274644	0.336851
ADAMTS13	22.4569	0.958453	0.755501	1.26863	0.204572	0.637176
ADAMTS14	1780.55	0.591367	0.311438	1.89882	0.0575876	0.423616
ADAMTS15	146.126	0.269971	0.284297	0.949608	0.342312	0.747492
ADAMTS16	69.0163	1.44234	0.750454	1.92196	0.054611	0.414693
ADAMTS17	194.072	0.344205	0.440447	0.781491	0.434514	0.808477
ADAMTS18	45.1133	0.697675	0.762216	0.915325	0.360021	0.760031
ADAMTS19	43.0958	0.787246	0.793648	0.991934	0.32123	0.733633
ADAMTS2	1833.05	-0.243987	0.393528	-0.619999	0.535258	0.854724
ADAMTS20	147.356	1.15395	0.461931	2.49811	0.0124857	0.2652
ADAMTS4	282.311	1.23332	0.520229	2.37072	0.0177533	0.286339
ADAMTS5	1464.77	0.922685	0.37371	2.46899	0.0135497	0.267322
ADAMTS6	171.788	-0.0859098	0.332277	-0.258549	0.795984	0.947327
ADAMTS7	309.476	0.631942	0.276907	2.28215	0.0224806	0.313346
ADAMTS8	129.135	0.344737	0.351179	0.981656	0.326269	0.737066
ADAMTS9	660.389	0.732976	0.302999	2.41907	0.0155603	0.276728
ADAMTSL1	561.287	0.0046163	0.257157	0.0179513	0.985678	0.997699
ADAMTSL2	27.308	-0.46679	0.846556	-0.5514	0.58136	0.878746
ADAMTSL3	685.997	-0.964906	0.328567	-2.93671	0.00331715	0.160407
ADAMTSL4	672.801	-0.0357333	0.300616	-0.118867	0.905381	0.979517
ADAMTSL5	240.621	-0.406284	0.295699	-1.37398	0.169448	0.601672
ADAP1	52.4216	0.24333	0.51107	0.476119	0.63399	0.899349
ADAP2	55.2279	0.971566	0.443702	2.18968	0.0285474	0.341273
ADAR	624.637	0.242395	0.152249	1.5921	0.111363	0.521424
ADARB1	163.235	-0.523774	0.271635	-1.92823	0.0538271	0.412696
ADARB2	17.1817	1.31679	1.24031	1.06166	0.288389	0.708528
ADAT1	155.99	0.380259	0.429222	0.885926	0.375658	0.770258
ADAT2	90.3256	0.0566889	0.31479	0.180085	0.857086	0.964202
ADCK1	28.255	1.18496	0.921669	1.28567	0.198558	0.632716
ADCK2	78.2313	0.223003	0.487237	0.457689	0.647176	0.902316
ADCK5	97.1547	-0.225899	0.397349	-0.568515	0.569685	0.871925
ADCY1	177.2	0.967214	0.390666	2.47581	0.0132936	0.266038
ADCY2	71.7137	0.409377	0.687789	0.595207	0.551705	0.864393
ADCY3	185.254	0.663241	0.272837	2.4309	0.0150612	0.274519
ADCY4	419.679	0.632104	0.19451	3.24972	0.00115518	0.0984992
ADCY5	103.435	0.148962	0.530584	0.280751	0.778902	0.941605
ADCY6	355.083	-0.071587	0.197672	-0.362151	0.71724	0.920815
ADCY7	222.027	0.683117	0.293889	2.3244	0.020104	0.30081
ADCY9	531.184	-0.101033	0.179076	-0.56419	0.572625	0.87339
ADCYAP1R1	28.3268	1.63032	0.844434	1.93067	0.0535239	0.412696
ADD1	1277.04	-0.0129658	0.169175	-0.0766412	0.938909	0.984517
ADD2	59.5432	0.0136531	0.692902	0.0197043	0.984279	0.997654
ADD3	984.076	-0.153969	0.26711	-0.576427	0.564327	0.87013
ADGRA2	778.729	-0.230192	0.241203	-0.95435	0.339906	0.745769
ADGRA3	293.255	-0.574566	0.227718	-2.52315	0.011631	0.260444
ADGRB2	46.2448	1.26877	0.683972	1.855	0.063596	0.43605
ADGRB3	43.8504	1.31609	0.980756	1.34192	0.179624	0.613387
ADGRD1	379.278	0.105263	0.275025	0.38274	0.701912	0.917396
ADGRE1	105.102	2.04273	0.687138	2.97281	0.00295088	0.1518
ADGRE2	70.4921	3.05236	0.841053	3.62921	0.000284286	0.0491538
ADGRE3	51.1181	3.52661	0.961311	3.66854	0.000243935	0.0469109
ADGRE5	438.747	0.062959	0.193094	0.326053	0.744384	0.928091
ADGRF1	45.1772	2.60633	0.812076	3.20947	0.00132981	0.106805
ADGRF2	48.1783	0.0427651	1.06233	0.040256	0.967889	0.992293
ADGRF3	33.9971	3.18842	1.0901	2.9249	0.00344567	0.16126
ADGRF4	42.5308	-1.08019	1.39423	-0.774752	0.438486	0.809965
ADGRF5	591.628	0.0487539	0.206312	0.236312	0.813191	0.952995
ADGRG1	244.984	-0.111362	0.397002	-0.280508	0.779087	0.941605
ADGRG2	115.696	0.670653	0.594139	1.12878	0.25899	0.691559
ADGRG3	31.6677	1.74482	0.760785	2.29345	0.0218221	0.312045
ADGRG4	154.072	0.504357	0.62727	0.804052	0.421367	0.801168
ADGRG5	198.564	0.511706	0.367952	1.39069	0.16432	0.59498
ADGRG6	144.488	0.0544777	0.306696	0.177628	0.859015	0.965063
ADGRL1	992.482	0.240838	0.181437	1.32739	0.184378	0.619545
ADGRL2	454.239	-0.306657	0.344988	-0.888892	0.374061	0.768608
ADGRL3	385.829	-0.29776	0.31794	-0.936529	0.349001	0.752722
ADGRL4	156.219	0.444901	0.366029	1.21548	0.224183	0.655736
ADGRV1	194.862	0.876832	0.482421	1.81757	0.0691305	0.447636
ADH4	53.8112	-0.165312	0.370407	-0.446298	0.655382	0.906222
ADH5	111.215	0.0101129	0.320415	0.0315618	0.974822	0.995125
ADHFE1	21.0814	-0.932738	0.759155	-1.22865	0.219202	0.651029
ADIPOR1	550.878	-0.268847	0.223849	-1.20102	0.229745	0.661851
ADIPOR2	265.901	-0.0693768	0.24702	-0.280855	0.778822	0.941605
ADIRF	304.987	-0.710177	0.298064	-2.38263	0.0171892	0.282307
ADK	154.088	0.0678055	0.33798	0.20062	0.840996	0.960041
ADM	174.445	0.696651	0.322	2.16352	0.0305016	0.345509
ADM2	70.5223	0.952636	0.845498	1.12671	0.259863	0.692304
ADM5	21.6614	1.72368	0.987716	1.74511	0.0809652	0.470661
ADNP	807.509	-0.232441	0.147599	-1.57481	0.1153	0.526999
ADNP2	250.045	-0.224811	0.301528	-0.745572	0.455926	0.822109
ADO	10.0045	0.399883	0.754079	0.530293	0.595909	0.883151
ADORA2A	59.9792	0.314786	0.433738	0.725751	0.467992	0.825931
ADPGK	304.125	-0.0718136	0.253848	-0.282901	0.777253	0.941605
ADPRH	162.078	0.17857	0.382005	0.467456	0.640174	0.900685
ADPRM	23.894	-0.240105	0.674986	-0.355719	0.722051	0.922403
ADPRS	124.483	-0.582947	0.231191	-2.5215	0.0116856	0.260444
ADRA1A	61.215	0.279283	0.658565	0.424078	0.671509	0.910473
ADRA1B	20.2613	0.306207	0.762544	0.40156	0.688008	0.914066
ADRA2A	386.613	0.35602	0.325629	1.09333	0.274249	0.699962
ADRA2B	9.11781	1.42117	1.13908	1.24764	0.212164	0.64503
ADRB1	24.3177	-0.778215	0.868001	-0.896559	0.369954	0.765899
ADRB2	58.7731	-0.149447	0.512602	-0.291546	0.770634	0.94121
ADRM1	668.864	0.0474388	0.20594	0.230353	0.817818	0.954722
ADSS1	37.6904	1.23168	0.689987	1.78508	0.0742477	0.458487
ADSS2	317.049	-0.400805	0.225002	-1.78134	0.0748569	0.460324
AEBP1	5390.13	0.112543	0.323294	0.348114	0.727755	0.924914
AEBP2	195.433	-0.375845	0.25849	-1.454	0.145946	0.572388
AEN	259.002	0.605295	0.371555	1.62909	0.103294	0.509473
AFAP1	450.853	0.0196542	0.199657	0.0984399	0.921583	0.982211
AFAP1L1	164.449	0.625299	0.305367	2.0477	0.0405897	0.375248
AFAP1L2	566.574	-0.00117174	0.194479	-0.00602498	0.995193	0.999521
AFDN	1767.35	-0.324801	0.266218	-1.22005	0.222445	0.654701
AFF1	1092.08	-0.390001	0.148512	-2.62605	0.00863809	0.240572
AFF2	73.7186	1.82208	0.535875	3.4002	0.000673361	0.0783427
AFF3	742.73	0.201234	0.207963	0.96764	0.333224	0.742094
AFF4	1245.99	-0.27503	0.16559	-1.66091	0.0967307	0.500916
AFG1L	56.7566	0.00360775	0.501781	0.00718989	0.994263	0.999357
AFG3L2	327.031	-0.0151816	0.158437	-0.095821	0.923663	0.982211
AFP	6.94993	0.285301	0.952952	0.299387	0.764645	0.938629
AFTPH	292.624	-0.11685	0.204954	-0.57013	0.56859	0.871668
AGA	143.012	-0.506652	0.283222	-1.78889	0.0736328	0.4567
AGAP1	745.292	-0.258787	0.246382	-1.05035	0.293558	0.712825
AGAP2	52.1822	1.25464	0.488266	2.56959	0.0101819	0.251162
AGAP3	360.682	-0.275796	0.206936	-1.33276	0.18261	0.616911
AGBL2	42.0296	1.16941	0.416547	2.80739	0.0049945	0.187651
AGBL3	21.6933	-0.0730793	0.743495	-0.0982917	0.921701	0.982211
AGBL4	166.652	0.0258013	0.391305	0.0659366	0.947428	0.986811
AGBL5	119.212	0.720076	0.372209	1.9346	0.0530395	0.412422
AGER	82.9754	0.224286	0.440574	0.509077	0.610698	0.889897
AGFG1	215.473	0.0185092	0.307276	0.0602362	0.951967	0.989054
AGFG2	85.6161	0.679067	0.340807	1.99253	0.046313	0.392728
AGGF1	521.964	-0.43271	0.167998	-2.57568	0.0100043	0.251162
AGK	194.926	-0.2545	0.233401	-1.0904	0.275537	0.700891
AGL	885.246	0.274261	0.268064	1.02312	0.306252	0.721765
AGMO	381.724	-0.0451498	0.316306	-0.142741	0.886495	0.972247
AGO1	279.907	0.0195814	0.154938	0.126382	0.89943	0.977648
AGO2	399.733	-0.0678903	0.169049	-0.401602	0.687977	0.914066
AGO3	340.785	-0.554425	0.203919	-2.71885	0.00655099	0.210587
AGO4	272.696	0.149881	0.226469	0.661816	0.508089	0.843256
AGPAT1	126.605	0.116584	0.231931	0.502666	0.615199	0.891401
AGPAT2	190.673	0.0349292	0.249532	0.139979	0.888677	0.972898
AGPAT3	236.193	-0.833157	0.353645	-2.35591	0.0184772	0.291709
AGPAT4	124.516	-0.456615	0.282499	-1.61634	0.10602	0.511804
AGPAT5	104.223	0.194937	0.258722	0.753461	0.451173	0.819127
AGPS	273.379	0.112642	0.256489	0.439169	0.660539	0.906649
AGRN	297.177	-0.0806586	0.37684	-0.21404	0.830516	0.956275
AGT	35.457	-1.25829	1.23375	-1.01989	0.307782	0.721965
AGTPBP1	247.493	-0.107498	0.172549	-0.622998	0.533286	0.854245
AGTR1	69.3886	0.0292927	0.587715	0.0498417	0.960249	0.99114
AGTRAP	37.9824	-0.665727	0.5687	-1.17061	0.241755	0.676924
AHCTF1	1657.39	-0.219796	0.161096	-1.36438	0.172448	0.604906
AHCY	132.133	0.104695	0.305801	0.342364	0.732077	0.925148
AHCYL1	728.041	-0.18702	0.164366	-1.13783	0.255192	0.688486
AHCYL2	94.6652	-0.178816	0.391364	-0.456904	0.64774	0.902373
AHDC1	406.86	-0.391167	0.251811	-1.55342	0.120323	0.533252
AHI1	500.846	-0.189813	0.302252	-0.627994	0.530008	0.852919
AHNAK	52717.2	-0.47401	0.220533	-2.14938	0.0316042	0.349152
AHR	1131.87	-0.0214707	0.249373	-0.0860985	0.931388	0.983043
AHRR	114.448	-0.182298	0.559796	-0.325651	0.744688	0.928176
AHSA1	252.148	-0.335712	0.297984	-1.12661	0.259907	0.692304
AIDA	676.75	0.0033475	0.210843	0.0158768	0.987333	0.997753
AIF1	50.3456	0.970456	0.397923	2.4388	0.014736	0.271775
AIF1L	46.3751	-1.15693	0.419364	-2.75878	0.00580183	0.197858
AIFM1	108.514	0.521265	0.285882	1.82336	0.0682491	0.445061
AIFM2	101.875	0.104796	0.384515	0.272539	0.785207	0.943593
AIFM3	31.3491	0.653664	0.784765	0.832942	0.404877	0.789153
AIG1	157.955	-0.178697	0.243873	-0.732744	0.463714	0.825497
AIMP1	194.267	0.0168046	0.171805	0.097812	0.922082	0.982211
AIP	86.8345	0.0913844	0.273492	0.334139	0.738275	0.926469
AJUBA	227.657	-0.0687935	0.326441	-0.210738	0.833092	0.957308
AK1	120.333	-0.115866	0.417471	-0.277543	0.781363	0.942486
AK2	152.659	0.448359	0.284784	1.57438	0.115399	0.526999
AK5	67.4327	-0.124005	0.580053	-0.213783	0.830716	0.956403
AK9	307.535	0.433155	0.406031	1.0668	0.28606	0.708198
AKAP1	407.089	0.0125446	0.198294	0.0632627	0.949557	0.987555
AKAP10	216.491	-0.186174	0.217167	-0.857287	0.391286	0.780879
AKAP11	899.865	-0.495043	0.165945	-2.98318	0.00285274	0.148741
AKAP12	5205.53	0.0432655	0.28537	0.151612	0.879493	0.970639
AKAP13	4960.51	0.0949657	0.179185	0.529989	0.59612	0.883309
AKAP4	3581.59	-0.371589	0.455427	-0.815914	0.41455	0.796286
AKAP5	29.4518	-0.546133	0.607141	-0.899515	0.368378	0.765089
AKAP6	169.462	1.31797	0.542798	2.4281	0.0151781	0.275004
AKAP7	175.027	-0.214368	0.159477	-1.34419	0.178886	0.61302
AKAP8	246.674	0.11164	0.328408	0.339944	0.733899	0.925758
AKAP9	2938.3	-0.000858513	0.122889	-0.00698607	0.994426	0.999385
AKIP1	86.7466	0.245592	0.339851	0.722646	0.469898	0.826811
AKIRIN1	74.322	0.0189854	0.39223	0.0484037	0.961395	0.991149
AKIRIN2	183.971	-0.285386	0.287785	-0.991664	0.321362	0.733633
AKNA	261.728	0.479033	0.256124	1.87031	0.0614402	0.43146
AKNAD1	22.4188	0.545709	0.810941	0.672934	0.50099	0.841222
AKR1B1	144.413	-0.15569	0.5489	-0.283641	0.776686	0.941605
AKR1C3	345.342	0.783945	0.367462	2.1334	0.0328918	0.353961
AKR1E2	49.8641	0.390612	0.470898	0.829505	0.406819	0.791526
AKR7L	71.9573	0.336787	0.342329	0.98381	0.325209	0.737066
AKT1	573.76	-0.00361031	0.179668	-0.0200943	0.983968	0.997654
AKT1S1	90.4991	-0.388165	0.321992	-1.20551	0.228006	0.659951
AKT2	325.284	-0.39096	0.207049	-1.88824	0.0589931	0.427228
AKT3	538.243	0.153283	0.237253	0.646075	0.518231	0.847765
AKTIP	138.091	-0.00982734	0.288488	-0.0340649	0.972825	0.994735
ALAD	52.4173	-1.3579	0.535998	-2.53341	0.0112958	0.259673
ALAS1	555.844	0.23929	0.194485	1.23038	0.218557	0.650837
ALAS2	36.8149	1.58889	0.680629	2.33445	0.0195722	0.29823
ALCAM	726.337	-0.20345	0.258737	-0.78632	0.43168	0.807319
ALDH16A1	144.582	0.543552	0.261611	2.07771	0.0377363	0.366291
ALDH18A1	311.609	0.00595556	0.182342	0.0326615	0.973944	0.994964
ALDH1A1	336.855	-0.674945	0.367918	-1.8345	0.0665801	0.443104
ALDH1A2	94.3769	0.241384	0.612191	0.394296	0.693363	0.91553
ALDH1A3	68.1223	1.14987	0.572194	2.00958	0.0444758	0.388624
ALDH1L1	119.119	0.362955	0.331501	1.09488	0.273567	0.69973
ALDH1L2	369.699	0.387907	0.348329	1.11362	0.265441	0.694159
ALDH3A2	509.498	-0.303824	0.243313	-1.2487	0.211776	0.64503
ALDH3B1	108.05	-0.623576	0.31856	-1.95748	0.0502906	0.405484
ALDH4A1	100.075	-0.774657	0.342023	-2.26492	0.0235174	0.32137
ALDH5A1	82.8581	-0.124006	0.502843	-0.246609	0.805211	0.949969
ALDH6A1	268.524	-0.298025	0.241311	-1.23502	0.216822	0.649433
ALDH7A1	349.765	-0.35205	0.246689	-1.4271	0.15355	0.582432
ALDH9A1	1578.24	0.260755	0.265914	0.980601	0.326789	0.737066
ALDOB	187.892	0.298362	0.215383	1.38526	0.165972	0.59818
ALDOC	57.1761	-0.226186	0.665698	-0.339772	0.734028	0.925827
ALG11	112.946	-0.0201097	0.285302	-0.0704855	0.943807	0.986106
ALG12	139.07	-0.0459694	0.272941	-0.168423	0.866251	0.968126
ALG14	45.9393	0.439356	0.57104	0.769396	0.441658	0.812743
ALG2	32.3943	0.16485	0.504607	0.32669	0.743902	0.927988
ALG3	69.4986	0.985038	0.441813	2.22954	0.0257783	0.333917
ALG5	132.505	0.0343789	0.191445	0.179576	0.857485	0.964216
ALG6	85.12	0.791696	0.491376	1.61118	0.10714	0.513744
ALG8	42.2288	0.39683	0.561806	0.706347	0.479973	0.831151
ALKBH1	37.5131	0.165998	0.578238	0.287075	0.774055	0.941605
ALKBH2	16.0611	1.35692	0.860875	1.57621	0.114978	0.526623
ALKBH3	106.066	-0.126806	0.278374	-0.455525	0.648731	0.903261
ALKBH4	31.59	0.823367	0.748966	1.09934	0.27162	0.697741
ALKBH5	224.276	0.240931	0.257668	0.935045	0.349765	0.753147
ALKBH6	105.145	0.556224	0.242822	2.29066	0.0219829	0.312045
ALKBH7	21.323	1.0772	0.725678	1.48441	0.137701	0.559659
ALMS1	1194.44	-0.17975	0.136523	-1.31663	0.187963	0.621997
ALOX12B	149.397	-0.10831	0.912001	-0.118761	0.905465	0.979517
ALOX15	607.346	-0.641749	0.44172	-1.45284	0.146268	0.57299
ALOX15B	150.01	0.778558	0.472693	1.64707	0.099544	0.505461
ALOX5	91.6556	-0.553829	0.434062	-1.27592	0.201983	0.636225
ALOX5AP	55.4053	-0.281227	0.430399	-0.653411	0.513491	0.846346
ALOXE3	204.327	0.0546204	0.415001	0.131615	0.895289	0.97593
ALPK1	103.342	0.322829	0.235945	1.36824	0.171238	0.603373
ALPK2	80.3004	1.15057	0.931104	1.2357	0.216569	0.648874
ALPK3	125.835	1.66146	0.772548	2.15063	0.0315057	0.349152
ALPL	31.3464	1.11011	0.998244	1.11206	0.266112	0.694367
ALS2	343.249	-0.0550692	0.237289	-0.232076	0.816479	0.954578
ALS2CL	320.28	-0.443836	0.284725	-1.55882	0.119038	0.532558
ALX4	66.7562	0.173879	0.545657	0.31866	0.749984	0.93142
ALYREF	216.653	-0.212934	0.239556	-0.888867	0.374074	0.768608
AMBRA1	277.373	0.109646	0.17608	0.622703	0.53348	0.854245
AMD1	119.403	-0.268652	0.294275	-0.912928	0.36128	0.761656
AMDHD1	184.189	0.0156696	0.307301	0.0509911	0.959333	0.990916
AMELX	23.761	-0.977804	0.622914	-1.56973	0.116479	0.529293
AMFR	369.359	-0.0389245	0.186629	-0.208566	0.834787	0.957519
AMHR2	14.6701	0.691986	0.838261	0.825502	0.409087	0.793058
AMIGO2	35.8223	-0.220641	0.884427	-0.249473	0.802995	0.949573
AMIGO3	40.6102	-0.360896	0.399443	-0.903498	0.366261	0.76375
AMMECR1	34.4898	-0.310833	0.490969	-0.633101	0.526668	0.852029
AMMECR1L	97.8864	0.188262	0.391612	0.480737	0.630704	0.898649
AMOT	278.278	0.0395841	0.295645	0.133891	0.893489	0.97527
AMOTL1	1318.62	-0.269576	0.198893	-1.35538	0.175296	0.609571
AMOTL2	663.581	-0.669864	0.177303	-3.77808	0.000158044	0.0351337
AMPD1	74.2328	0.120956	0.67556	0.179045	0.857902	0.964336
AMPD2	1705.34	0.275018	0.265835	1.03454	0.300882	0.717093
AMPD3	442.729	0.0594689	0.309102	0.192392	0.847435	0.96125
AMPH	37.8337	2.90139	0.918793	3.15782	0.00158951	0.116399
AMT	301.735	-0.12037	0.184586	-0.652106	0.514333	0.84655
AMTN	725.411	0.606672	0.33279	1.82299	0.0683051	0.445061
AMZ2	122.816	0.13972	0.335284	0.416721	0.676882	0.911032
ANAPC1	346.046	-0.149292	0.354079	-0.421634	0.673293	0.910473
ANAPC10	21.4916	0.814765	0.590123	1.38067	0.167381	0.599832
ANAPC11	93.6422	0.0203987	0.295964	0.0689229	0.945051	0.986106
ANAPC13	45.5266	0.010854	0.435562	0.0249196	0.980119	0.997181
ANAPC15	118.573	0.346039	0.22385	1.54585	0.122141	0.536118
ANAPC16	85.589	-0.203454	0.426832	-0.476661	0.633604	0.899267
ANAPC2	257.649	0.00999834	0.243447	0.0410699	0.96724	0.992293
ANAPC4	321.652	0.0437661	0.196429	0.222808	0.823685	0.955643
ANAPC5	131.744	0.498072	0.307383	1.62036	0.105155	0.510735
ANAPC7	187.202	-0.0289403	0.174371	-0.16597	0.868181	0.968692
ANGEL1	43.1103	0.90691	0.760026	1.19326	0.232767	0.665377
ANGEL2	182.857	0.0468747	0.21143	0.221703	0.824545	0.955829
ANGPT1	71.4321	0.657704	0.386776	1.70048	0.0890413	0.486741
ANGPT2	142.929	0.217189	0.276842	0.784526	0.432732	0.808142
ANGPT4	147.955	-0.398343	0.461424	-0.86329	0.387978	0.778376
ANGPTL1	863.856	-0.303967	0.364588	-0.833726	0.404435	0.788414
ANGPTL2	801.992	0.227107	0.357624	0.635044	0.525399	0.85121
ANGPTL3	17.8164	-0.639743	0.852603	-0.750341	0.453049	0.819917
ANGPTL4	184.249	0.99171	0.385412	2.57312	0.0100788	0.251162
ANGPTL5	741.647	0.500609	0.292715	1.71023	0.0872237	0.482899
ANGPTL6	43.1537	-0.0272169	0.465826	-0.0584272	0.953408	0.989425
ANGPTL7	38.6512	-0.14763	0.727131	-0.203031	0.839111	0.958885
ANGPTL8	15.5421	0.716333	0.861788	0.831217	0.405851	0.790553
ANK1	152.807	0.641597	0.445526	1.44009	0.149843	0.577954
ANK2	1637.16	-0.127643	0.272352	-0.46867	0.639305	0.900538
ANK3	735.238	-0.0165017	0.488213	-0.0338002	0.973037	0.994771
ANKAR	22.6516	1.3153	0.934433	1.40759	0.159252	0.588463
ANKDD1A	19.6238	0.814822	1.05157	0.77486	0.438422	0.809965
ANKFN1	16.1251	1.94328	1.00204	1.93932	0.0524624	0.411275
ANKFY1	865.962	-0.0606113	0.154761	-0.391645	0.695321	0.916081
ANKH	242.677	-0.237663	0.362043	-0.656449	0.511535	0.844912
ANKIB1	474.029	0.0625125	0.205693	0.303911	0.761195	0.937117
ANKK1	38.9397	-0.88917	1.088	-0.817249	0.413786	0.796047
ANKLE1	13.7715	0.443922	0.954849	0.464913	0.641994	0.901168
ANKLE2	430.747	-0.149016	0.222548	-0.66959	0.503119	0.841768
ANKMY2	190.116	-0.512882	0.292724	-1.7521	0.0797566	0.469165
ANKRA2	83.1498	-0.115839	0.251852	-0.459948	0.645554	0.901839
ANKRD10	269.368	0.481533	0.307594	1.56549	0.117469	0.530807
ANKRD11	3075.25	-0.271323	0.222942	-1.21701	0.223599	0.655026
ANKRD12	2193.81	-0.0362273	0.196462	-0.184399	0.853701	0.962525
ANKRD13A	289.161	-0.0330758	0.230302	-0.143619	0.885801	0.972002
ANKRD13B	47.2397	0.625465	0.516455	1.21107	0.225867	0.656814
ANKRD13C	710.538	0.251435	0.195907	1.28344	0.199336	0.633406
ANKRD13D	127.545	0.236935	0.335286	0.706666	0.479774	0.831151
ANKRD16	68.7344	0.451682	0.493248	0.915731	0.359808	0.759782
ANKRD17	1140.74	-0.043093	0.126295	-0.341208	0.732947	0.925667
ANKRD2	72.1198	0.251176	0.512186	0.4904	0.623851	0.894943
ANKRD27	428.913	0.0398018	0.251231	0.158427	0.874121	0.970559
ANKRD28	437.507	0.507425	0.305627	1.66028	0.0968588	0.501162
ANKRD29	161.24	0.541838	0.400563	1.35269	0.176155	0.610509
ANKRD33B	46.0498	-0.61061	0.612024	-0.997689	0.31843	0.732837
ANKRD34A	21.5827	1.20808	1.00082	1.20709	0.227397	0.65926
ANKRD35	207.619	-0.981083	0.654091	-1.49992	0.133635	0.556195
ANKRD37	47.0595	-0.305217	0.376388	-0.81091	0.417417	0.798467
ANKRD39	88.0123	0.684076	0.398586	1.71625	0.0861155	0.4807
ANKRD40	154.914	-0.264189	0.26937	-0.980767	0.326708	0.737066
ANKRD42	84.4805	0.556749	0.323066	1.72333	0.0848295	0.47828
ANKRD44	337.897	0.420142	0.254231	1.6526	0.0984119	0.503547
ANKRD49	38.0962	-0.253579	0.521747	-0.48602	0.626953	0.896707
ANKRD50	414.67	-0.285839	0.197356	-1.44834	0.147522	0.575009
ANKRD52	614.183	0.784131	0.323043	2.42733	0.0152106	0.275004
ANKRD53	324.89	0.125505	0.20022	0.626833	0.530769	0.853313
ANKRD54	160.154	0.182131	0.274451	0.663619	0.506934	0.843256
ANKRD6	130.838	0.258348	0.510759	0.505813	0.612988	0.891075
ANKRD61	28.556	1.78041	0.763726	2.33122	0.019742	0.299468
ANKRD9	43.766	-0.281621	0.49563	-0.568209	0.569893	0.871925
ANKS1A	376.596	0.0433734	0.165919	0.261413	0.793774	0.945965
ANKS1B	647.169	-0.0657562	0.148134	-0.443896	0.657118	0.906237
ANKS3	123.635	0.626044	0.235421	2.65925	0.00783138	0.228811
ANKS4B	263.286	-0.117309	0.292018	-0.401719	0.687891	0.914066
ANKS6	112.097	0.272232	0.288806	0.942612	0.345879	0.750275
ANKZF1	236.108	0.0077521	0.233463	0.0332048	0.973511	0.994836
ANLN	102.014	0.647215	0.495286	1.30675	0.191298	0.62449
ANO1	172.31	-0.240545	0.494095	-0.486839	0.626373	0.896338
ANO10	237.066	-0.0351274	0.172744	-0.203349	0.838862	0.958885
ANO3	30.523	0.903543	1.12855	0.800622	0.423351	0.803276
ANO4	12.8823	-0.281864	0.727831	-0.387266	0.698559	0.917048
ANO5	48.3576	0.756908	0.693375	1.09163	0.274996	0.700355
ANO6	1129.25	-0.0140743	0.17193	-0.081861	0.934757	0.984035
ANO7	1012.56	0.598411	0.27147	2.20434	0.0275005	0.336956
ANO8	182.728	0.112162	0.252753	0.443761	0.657215	0.906237
ANO9	91.9093	-1.33943	0.84234	-1.59013	0.111807	0.522003
ANOS1	87.261	-0.426577	0.659703	-0.646621	0.517877	0.84769
ANP32A	536.26	-0.0599485	0.190351	-0.314936	0.75281	0.933044
ANP32E	544.087	-0.467667	0.288384	-1.62168	0.104872	0.510551
ANPEP	1128.26	0.140709	0.352095	0.399633	0.689427	0.914066
ANTXR1	2041.03	-0.305633	0.264341	-1.1562	0.247598	0.683901
ANTXR2	1397.43	-0.215088	0.294778	-0.729661	0.465597	0.825931
ANXA1	2976.9	-0.391446	0.236132	-1.65774	0.0973705	0.501732
ANXA11	922.388	0.0115536	0.196412	0.0588236	0.953093	0.989425
ANXA13	84.1464	1.22616	0.515591	2.37816	0.0173994	0.284258
ANXA2	4845.17	-0.376589	0.18392	-2.04757	0.0406024	0.375248
ANXA3	213.283	-0.413612	0.274001	-1.50953	0.131164	0.551644
ANXA4	667.331	-0.688916	0.187742	-3.66948	0.000243044	0.0469109
ANXA5	3545.66	-0.0962665	0.212743	-0.452502	0.650907	0.90392
ANXA6	622.015	0.305344	0.19973	1.52878	0.126318	0.54388
ANXA7	569.153	-0.281239	0.196034	-1.43465	0.151388	0.579584
ANXA9	318.594	0.199818	0.339345	0.588835	0.555972	0.86527
AOAH	54.0861	1.11031	0.676329	1.64168	0.100657	0.505461
AOC1	289.497	0.882557	0.360783	2.44623	0.014436	0.270836
AOC2	39.2071	0.905337	0.695069	1.30251	0.192741	0.625838
AOC3	475.689	0.533883	0.310713	1.71825	0.0857506	0.480238
AOPEP	572.489	-0.0608844	0.155339	-0.391944	0.695099	0.915886
AOX4	377.029	-1.10183	1.34644	-0.818326	0.413171	0.79511
AP1AR	90.9856	-0.323158	0.399228	-0.809456	0.418253	0.799206
AP1B1	543.235	-0.210284	0.168207	-1.25015	0.211245	0.64503
AP1M1	250.231	-0.272933	0.151391	-1.80284	0.071414	0.452139
AP1M2	218.029	0.671673	0.494816	1.35742	0.174648	0.608676
AP1S1	73.4436	-0.32817	0.303022	-1.08299	0.278812	0.702903
AP1S2	206.18	0.290098	0.286374	1.013	0.311058	0.724077
AP2A1	391.663	0.16922	0.222526	0.760454	0.446983	0.81663
AP2A2	503.873	0.0179937	0.177494	0.101377	0.919252	0.982211
AP2B1	744.541	-0.123674	0.312574	-0.395662	0.692355	0.914963
AP2M1	1474.83	-0.051741	0.17159	-0.301539	0.763004	0.938229
AP2S1	72.6802	0.847845	0.334337	2.5359	0.0112158	0.259046
AP3B1	652.691	0.0261535	0.177863	0.147043	0.883098	0.971243
AP3B2	65.0162	0.371137	0.778784	0.47656	0.633676	0.899267
AP3D1	1277.89	0.0709882	0.16177	0.43882	0.660792	0.906649
AP3M1	365.803	-0.028751	0.171157	-0.16798	0.866599	0.968167
AP3M2	341.293	1.11993	0.369089	3.03432	0.00241076	0.137667
AP3S1	107.028	0.101386	0.260474	0.389235	0.697102	0.916506
AP3S2	30.8616	-0.0239192	0.495489	-0.0482739	0.961498	0.991149
AP4B1	130.36	0.111022	0.285463	0.388918	0.697337	0.916506
AP4E1	206.548	0.13395	0.200109	0.669382	0.503252	0.841768
AP4M1	73.1196	0.444426	0.371116	1.19754	0.231096	0.663809
AP4S1	43.5029	0.124562	0.596983	0.208653	0.834719	0.957519
AP5B1	72.511	-0.31652	0.378555	-0.836127	0.403084	0.787877
AP5M1	150.364	0.447213	0.301064	1.48544	0.137427	0.559278
AP5S1	2880.64	0.43802	0.261481	1.67515	0.0939052	0.494219
AP5Z1	123.688	-0.0107258	0.241637	-0.0443882	0.964595	0.991687
APAF1	297.439	0.0812901	0.219573	0.370219	0.711219	0.919893
APBA1	148.881	-0.157075	0.330947	-0.474622	0.635056	0.899408
APBA2	44.3782	0.849831	0.761517	1.11597	0.264434	0.69385
APBA3	69.3894	-0.0609333	0.309694	-0.196753	0.844021	0.960243
APBB1	265.097	0.47462	0.236206	2.00935	0.0445004	0.388624
APBB1IP	226.998	0.380185	0.353453	1.07563	0.282092	0.705118
APBB2	530.859	-0.190639	0.223399	-0.853357	0.393462	0.780969
APBB3	114.353	0.295349	0.343	0.861074	0.389197	0.778457
APC	1364.6	-0.0875586	0.134725	-0.649904	0.515754	0.847007
APC2	44.3448	-0.107658	0.594775	-0.181006	0.856363	0.963833
APCDD1	281.401	-0.588501	0.469899	-1.2524	0.210424	0.644738
APCDD1L	20.3358	1.69891	1.07908	1.5744	0.115394	0.526999
APEH	179.903	-0.280146	0.213993	-1.30914	0.190489	0.62449
APEX1	257.097	-0.032412	0.198264	-0.163479	0.870142	0.969255
APEX2	36.0799	-0.0775715	0.539795	-0.143706	0.885733	0.972002
APH1A	190.034	0.0270396	0.230523	0.117297	0.906625	0.979517
APH1B	40.7793	0.349765	0.53	0.659934	0.509296	0.84377
API5	269.001	-0.440937	0.233858	-1.88549	0.0593638	0.427674
APIP	82.8369	-0.0361872	0.418035	-0.0865649	0.931017	0.983043
APLF	381.121	0.105294	0.188158	0.559604	0.57575	0.874628
APLNR	23.481	0.85849	0.563217	1.52426	0.127443	0.545389
APLP1	69.0149	0.321776	0.493034	0.652645	0.513985	0.846488
APLP2	3317.09	-0.300706	0.194565	-1.54553	0.122219	0.536118
APMAP	214.632	0.0740338	0.259035	0.285806	0.775027	0.941605
APOA1	62.2385	-0.225969	0.618526	-0.365335	0.714861	0.920545
APOB	182.58	0.71738	0.414962	1.72878	0.0838477	0.476195
APOBEC3Z3	26.3352	1.21929	0.867439	1.40562	0.159838	0.589228
APOBR	566.335	1.17641	0.365368	3.21979	0.00128284	0.103702
APOC1	69.7201	-0.821721	0.760055	-1.08113	0.279638	0.703117
APOD	651.669	0.774556	0.343406	2.25551	0.0241013	0.325068
APOE	1594.75	0.679165	0.337298	2.01355	0.0440572	0.387968
APOH	33.2399	1.98702	0.788314	2.52059	0.0117157	0.260444
APOL5	374.861	0.160931	0.303978	0.529416	0.596517	0.883309
APOL6	2900.99	0.426485	0.225192	1.89387	0.0582417	0.423727
APOLD1	180.391	-0.549913	0.617068	-0.891172	0.372837	0.767895
APOM	28.9717	0.89078	0.694886	1.28191	0.199875	0.633785
APOOL	29.1184	-0.075183	0.576368	-0.130443	0.896216	0.976286
APP	3760.48	-0.333273	0.217776	-1.53035	0.125931	0.542926
APPBP2	143.358	-0.219328	0.316624	-0.69271	0.488492	0.835908
APPL1	741.94	-0.164108	0.142636	-1.15054	0.249923	0.685407
APPL2	471.233	0.0523659	0.242676	0.215785	0.829155	0.955883
APRT	137.766	0.3918	0.344364	1.13775	0.255225	0.688486
APTX	53.6272	-0.237685	0.496082	-0.479125	0.63185	0.89919
AQP1	2455.89	0.222226	0.346664	0.641042	0.521495	0.849656
AQP9	32.5382	1.47104	1.05067	1.4001	0.161484	0.590489
AQR	456.441	-0.139744	0.196308	-0.71186	0.476551	0.830226
AR	120.478	-0.0517971	0.398475	-0.129988	0.896576	0.976421
ARAF	238.796	0.0677527	0.16266	0.416529	0.677023	0.911032
ARAP1	1087.23	0.402023	0.20544	1.95689	0.05036	0.405642
ARAP2	303.436	-0.564451	0.443446	-1.27287	0.203063	0.636598
ARAP3	441.862	0.436233	0.246971	1.76634	0.0773396	0.465796
ARCN1	815.061	-0.236578	0.186481	-1.26865	0.204567	0.637176
AREL1	153.656	0.339294	0.252654	1.34292	0.179298	0.613207
ARF1	63.1463	-0.1648	0.316941	-0.51997	0.603085	0.886295
ARF4	657.139	0.0192852	0.220132	0.0876074	0.930189	0.983043
ARF5	61.0792	-0.141005	0.315911	-0.446344	0.655349	0.906222
ARF6	283.071	-0.0666558	0.246543	-0.270362	0.786882	0.943978
ARFGAP1	244.377	-0.0189881	0.194859	-0.0974453	0.922373	0.982211
ARFGAP2	314.449	-0.507868	0.247649	-2.05076	0.0402906	0.374871
ARFGAP3	649.116	0.0920431	0.204351	0.450417	0.65241	0.904841
ARFGEF1	1017.62	-0.119795	0.141435	-0.846993	0.396999	0.783736
ARFGEF2	574.217	0.023242	0.149477	0.155489	0.876436	0.970559
ARFGEF3	232.816	0.23043	0.40804	0.564724	0.572261	0.873312
ARFIP1	808.188	0.14994	0.240359	0.623817	0.532748	0.854245
ARFIP2	65.6616	0.0888552	0.353482	0.251371	0.801527	0.948897
ARFRP1	144.906	0.0670293	0.326777	0.205123	0.837476	0.958248
ARG1	44.5722	1.15987	0.548193	2.1158	0.0343616	0.358599
ARG2	65.0144	0.349153	0.518222	0.673751	0.500469	0.841222
ARGLU1	784.453	-0.0808099	0.119409	-0.676751	0.498564	0.840209
ARHGAP1	264.271	0.0407401	0.251073	0.162264	0.871098	0.969477
ARHGAP10	879.677	-0.0441986	0.173556	-0.254665	0.798982	0.948102
ARHGAP12	570.729	-0.128578	0.172992	-0.743258	0.457326	0.822979
ARHGAP15	45.0664	1.47298	0.494242	2.98028	0.00287986	0.149381
ARHGAP17	745.833	0.0169943	0.158165	0.107447	0.914435	0.981334
ARHGAP18	1605.36	0.707643	0.334091	2.11812	0.0341651	0.358599
ARHGAP20	129.081	0.865876	0.418228	2.07034	0.0384203	0.368165
ARHGAP21	2250.45	-0.0270179	0.209252	-0.129117	0.897265	0.976891
ARHGAP22	216.206	0.702725	0.338165	2.07806	0.0377042	0.366291
ARHGAP23	442.396	-0.0979795	0.15509	-0.631759	0.527545	0.852135
ARHGAP24	165.76	0.367497	0.492245	0.746572	0.455322	0.82185
ARHGAP26	493.41	0.348184	0.215472	1.61592	0.106113	0.511815
ARHGAP28	229.907	0.613222	0.24021	2.55285	0.0106844	0.254322
ARHGAP29	1184.44	-0.208946	0.229942	-0.908691	0.363513	0.762875
ARHGAP30	401.196	0.95792	0.259803	3.6871	0.000226824	0.045544
ARHGAP31	904.237	0.208659	0.173497	1.20267	0.229106	0.660864
ARHGAP32	1081.29	-0.245212	0.191201	-1.28248	0.199673	0.633631
ARHGAP33	96.6348	0.398147	0.40148	0.991698	0.321345	0.733633
ARHGAP35	1032.88	-0.189476	0.143102	-1.32406	0.185482	0.62016
ARHGAP39	69.061	0.452167	0.415058	1.08941	0.275974	0.70102
ARHGAP4	66.768	0.76284	0.398904	1.91234	0.0558329	0.418713
ARHGAP42	430.645	-0.257285	0.237231	-1.08453	0.278128	0.702241
ARHGAP44	142.779	0.00162778	0.341731	0.00476334	0.996199	0.999521
ARHGAP45	2071.65	-0.0489724	0.316703	-0.154632	0.877111	0.970559
ARHGAP5	1495.46	-0.436953	0.212152	-2.05962	0.0394347	0.371348
ARHGAP6	167.146	-0.214184	0.29231	-0.732727	0.463725	0.825497
ARHGAP8	21.5142	0.399891	0.721084	0.554569	0.579189	0.877013
ARHGDIA	706.681	-0.0120942	0.266831	-0.0453251	0.963848	0.991566
ARHGDIB	219.288	0.227935	0.311195	0.73245	0.463894	0.825497
ARHGDIG	23.1051	1.3663	0.777162	1.75807	0.0787364	0.468314
ARHGEF10	508.391	-0.115833	0.259171	-0.446938	0.65492	0.906222
ARHGEF10L	412.364	-0.248395	0.255562	-0.971958	0.331071	0.740939
ARHGEF11	907.131	-0.193216	0.161196	-1.19864	0.230668	0.663336
ARHGEF12	2509.05	-0.257576	0.176901	-1.45604	0.145381	0.572067
ARHGEF15	234.021	0.140841	0.351903	0.400228	0.688989	0.914066
ARHGEF16	1663.23	0.506771	0.296943	1.70663	0.0878913	0.483713
ARHGEF17	402.58	-0.00291742	0.171993	-0.0169624	0.986467	0.997753
ARHGEF18	354.776	0.181359	0.211717	0.856608	0.391662	0.78096
ARHGEF19	132.619	-0.182584	0.458582	-0.398149	0.690521	0.914066
ARHGEF2	531.182	0.167639	0.203085	0.82546	0.409111	0.793058
ARHGEF25	248.971	0.208626	0.265619	0.785434	0.432199	0.807664
ARHGEF26	158.512	-0.113936	0.360719	-0.315858	0.752111	0.932665
ARHGEF28	168.806	-0.108643	0.381408	-0.284847	0.775761	0.941605
ARHGEF3	515.64	0.097203	0.22174	0.438364	0.661122	0.906649
ARHGEF33	29.7306	0.771392	0.869958	0.886701	0.37524	0.769709
ARHGEF37	338.802	-0.736973	0.4437	-1.66097	0.0967191	0.500916
ARHGEF38	23.3919	1.50024	1.07972	1.38947	0.164691	0.595436
ARHGEF39	49.4915	0.78225	0.569182	1.37434	0.169336	0.601672
ARHGEF4	177.226	-0.549818	0.470365	-1.16892	0.242437	0.677614
ARHGEF40	712.711	0.144315	0.201556	0.716003	0.473989	0.828591
ARHGEF5	250.381	-0.8054	0.616376	-1.30667	0.191325	0.62449
ARHGEF6	424.521	-0.0546666	0.226989	-0.240834	0.809684	0.952065
ARHGEF7	729.937	0.0749632	0.171061	0.438225	0.661223	0.906649
ARHGEF9	75.2758	0.207254	0.472372	0.438751	0.660842	0.906649
ARID1A	1634.7	0.136743	0.144965	0.943279	0.345538	0.750226
ARID1B	1020.43	0.0992447	0.183055	0.542159	0.587709	0.879982
ARID2	565.069	-0.329339	0.165994	-1.98404	0.0472517	0.395586
ARID3A	130.112	-0.146849	0.287671	-0.510475	0.609719	0.889428
ARID3B	565.414	0.0429538	0.136564	0.314532	0.753117	0.933258
ARID4A	565.652	0.0083071	0.174471	0.0476131	0.962025	0.991149
ARID4B	1238.57	-0.250426	0.141266	-1.77273	0.0762732	0.463264
ARID5A	326.711	0.0990122	0.231877	0.427003	0.669377	0.91013
ARID5B	939.255	0.0799911	0.199989	0.399978	0.689173	0.914066
ARIH1	587.787	-0.0872061	0.147861	-0.589783	0.555336	0.865107
ARIH2	271.241	-0.0845979	0.147828	-0.57227	0.567139	0.871152
ARL1	597.042	0.156314	0.22144	0.7059	0.48025	0.831151
ARL13B	239.607	-0.192198	0.198011	-0.970641	0.331727	0.740939
ARL14EP	63.8811	0.31412	0.563067	0.557872	0.576931	0.875528
ARL15	40.6492	0.0661882	0.453415	0.145977	0.88394	0.971479
ARL16	22.3759	-0.192677	0.601858	-0.320137	0.748864	0.930865
ARL2BP	243.847	-0.349899	0.202851	-1.7249	0.0845452	0.478084
ARL3	91.1378	-0.122532	0.332768	-0.368222	0.712708	0.920288
ARL4C	123.284	0.685527	0.569628	1.20346	0.228797	0.66058
ARL4D	11.0624	0.417808	1.39909	0.298628	0.765224	0.938629
ARL5A	130.883	-0.293498	0.189181	-1.55142	0.120802	0.534365
ARL5B	151.647	-0.113031	0.228776	-0.494068	0.621258	0.894006
ARL6	49.2362	-0.272758	0.390229	-0.698969	0.484571	0.834015
ARL6IP4	152.8	0.0703372	0.289987	0.242553	0.808352	0.95133
ARL6IP5	316.855	0.075783	0.300125	0.252504	0.800651	0.948479
ARL6IP6	65.3941	0.532774	0.412923	1.29025	0.196963	0.631284
ARL8B	210.297	-0.392043	0.303342	-1.29241	0.196214	0.631284
ARMC1	151.517	-0.0872521	0.270992	-0.321973	0.747473	0.930436
ARMC10	223.359	0.00848941	0.187206	0.045348	0.96383	0.991566
ARMC12	27.4901	1.3071	0.728854	1.79336	0.0729153	0.455789
ARMC2	29.0304	0.635061	0.713205	0.890433	0.373233	0.767895
ARMC5	61.8905	0.280494	0.374217	0.749549	0.453526	0.819917
ARMC6	40.4276	0.961438	0.478588	2.00891	0.0445471	0.388624
ARMC7	1747.3	0.308381	0.223474	1.37994	0.167604	0.599832
ARMC8	135.66	-0.249967	0.256829	-0.973282	0.330413	0.740606
ARMC9	557.799	0.51704	0.313013	1.65181	0.0985725	0.503783
ARMCX1	401.918	0.0496324	0.281626	0.176235	0.860109	0.965771
ARMCX2	32.3233	0.673593	0.581472	1.15843	0.246689	0.682025
ARMCX3	108.339	0.100102	0.335356	0.298495	0.765326	0.938629
ARMCX4	457.644	0.185274	0.253276	0.731513	0.464466	0.82574
ARMCX5	82.3553	0.341359	0.50557	0.675196	0.499551	0.840848
ARMCX6	17.7449	-0.198435	0.749892	-0.264618	0.791304	0.945751
ARMH1	17.9369	0.682997	0.82011	0.832812	0.404951	0.789173
ARMH3	161.826	-0.179341	0.262276	-0.683786	0.49411	0.838149
ARMH4	44.93	1.06768	0.643691	1.65868	0.0971795	0.501684
ARMT1	85.6192	0.211601	0.354833	0.596338	0.550949	0.86426
ARNT	504.093	-0.167097	0.193532	-0.863406	0.387914	0.778376
ARNT2	110.123	0.704183	0.364322	1.93286	0.0532537	0.412696
ARNTL	161.435	0.144198	0.349779	0.412253	0.680154	0.911947
ARNTL2	79.7898	0.713298	0.499254	1.42873	0.153083	0.581575
ARPC1A	546.557	-0.328819	0.209949	-1.56619	0.117304	0.530638
ARPC1B	515.445	-0.02596	0.258057	-0.100598	0.91987	0.982211
ARPC2	717.455	-0.218894	0.198405	-1.10327	0.269911	0.696355
ARPC3	319.055	-0.22677	0.208687	-1.08665	0.277192	0.701659
ARPC4	462.542	0.123627	0.182387	0.67783	0.49788	0.839696
ARPC5	334.964	0.0722021	0.276412	0.261212	0.793929	0.945975
ARPC5L	89.985	-0.644195	0.352969	-1.82508	0.0679891	0.445061
ARPIN	160.146	-0.247516	0.201508	-1.22832	0.219328	0.651029
ARPP21	100.167	0.584927	0.858427	0.681394	0.495622	0.838999
ARRB1	583.839	0.00289932	0.203739	0.0142306	0.988646	0.997753
ARRB2	100.696	0.319934	0.437479	0.731312	0.464589	0.82574
ARRDC1	107.249	0.210248	0.246871	0.851653	0.394407	0.781221
ARRDC2	74.9823	0.406595	0.464361	0.875603	0.381246	0.773489
ARRDC3	532.454	-0.384195	0.274453	-1.39986	0.161556	0.590489
ARRDC4	194.863	-0.474168	0.303599	-1.56182	0.11833	0.532171
ARSA	460.794	0.0616507	0.271523	0.227055	0.820381	0.954722
ARSB	149.805	0.468284	0.308315	1.51885	0.1288	0.54733
ARSF	74.6014	-1.85114	1.10292	-1.6784	0.0932695	0.493711
ARSG	48.8215	0.635473	0.615763	1.03201	0.302068	0.717834
ARSI	23.9139	1.80747	1.10209	1.64004	0.100996	0.505461
ARSJ	212.478	1.26873	0.422996	2.9994	0.0027051	0.143161
ARSK	50.6936	-0.0507706	0.621562	-0.0816823	0.934899	0.984067
ART3	670.897	0.617682	0.340575	1.81365	0.0697323	0.449302
ART4	38.2529	0.736272	0.718695	1.02446	0.30562	0.721673
ARV1	29.1134	0.171892	0.67524	0.254565	0.799059	0.948102
ARVCF	164.092	0.700723	0.360071	1.94607	0.0516466	0.409782
AS3MT	61.6849	0.262414	0.364711	0.719511	0.471826	0.827174
ASAH1	499.953	0.0395688	0.25848	0.153083	0.878333	0.970561
ASAP1	1435.17	-0.0418726	0.215545	-0.194264	0.845969	0.960461
ASAP2	770.754	0.0343024	0.174121	0.197003	0.843825	0.960243
ASB1	724.79	0.361206	0.258877	1.39528	0.162932	0.592735
ASB11	73.229	0.699712	0.55226	1.267	0.205156	0.637176
ASB13	24.0894	-0.153505	0.779547	-0.196916	0.843893	0.960243
ASB15	82.3534	0.349108	0.731762	0.477078	0.633307	0.899267
ASB2	26.4541	2.96766	1.12957	2.62724	0.00860806	0.240572
ASB3	246.843	-0.187117	0.2934	-0.637753	0.523634	0.850757
ASB6	123.097	-0.0618009	0.264148	-0.233963	0.815013	0.953988
ASB7	332.898	0.651637	0.400211	1.62824	0.103475	0.509758
ASB8	194.72	0.303885	0.297789	1.02047	0.307505	0.721765
ASB9	24.3629	2.61053	0.724469	3.60337	0.000314121	0.0513078
ASCC1	53.9515	-0.10153	0.39726	-0.255576	0.798278	0.948084
ASCC2	218.051	0.149422	0.240275	0.62188	0.534021	0.854245
ASCC3	764.403	-0.0352239	0.18228	-0.193241	0.84677	0.960887
ASF1A	47.882	-0.219301	0.431289	-0.508477	0.611119	0.890116
ASH1L	2726.42	-0.0989428	0.150383	-0.657941	0.510576	0.844785
ASH2L	161.185	-0.219266	0.234447	-0.935245	0.349662	0.753147
ASIC1	18.3903	0.99134	0.97814	1.01349	0.310824	0.723706
ASIC3	15.5066	0.0177418	0.815632	0.0217522	0.982646	0.997469
ASIC4	88.9281	1.33691	0.584895	2.28572	0.0222706	0.312567
ASIP	135.168	0.519382	0.377569	1.37559	0.168948	0.60161
ASMTL	69.764	0.365435	0.378245	0.966133	0.333978	0.742611
ASNS	51.9558	-0.178591	0.51825	-0.344603	0.730393	0.924914
ASNSD1	485.034	0.0153977	0.220963	0.0696847	0.944445	0.986106
ASPA	44.3527	-0.253623	0.762056	-0.332814	0.739274	0.926632
ASPDH	27.5046	1.03193	0.859845	1.20014	0.230086	0.662274
ASPG	194.273	0.236656	0.330901	0.715186	0.474494	0.828933
ASPH	1252.11	0.165823	0.248401	0.66756	0.504415	0.842592
ASPM	158.954	0.37422	0.581256	0.643813	0.519697	0.848659
ASPN	362.44	0.185391	0.416634	0.444973	0.65634	0.906237
ASPRV1	245.843	-1.61058	1.24602	-1.29258	0.196157	0.631284
ASPSCR1	257.337	0.00417469	0.252274	0.0165483	0.986797	0.997753
ASRGL1	61.7786	0.268977	0.346302	0.776713	0.437328	0.809628
ASS1	168.646	0.622145	0.42753	1.45521	0.145612	0.572067
ASTE1	47.2678	-0.149793	0.418457	-0.357965	0.72037	0.921518
ASTN1	19.9146	2.91331	1.17568	2.47798	0.013213	0.266038
ASTN2	23.1001	0.244625	0.898304	0.272318	0.785377	0.943593
ASXL1	1017.15	0.27642	0.14708	1.87939	0.0601914	0.428817
ASXL2	484.641	0.141972	0.147443	0.962892	0.335602	0.74271
ATAD1	114.043	0.362138	0.315434	1.14806	0.250943	0.685835
ATAD2	239.839	0.278682	0.273447	1.01914	0.308135	0.72227
ATAD2B	581.749	-0.0351089	0.172446	-0.203594	0.838671	0.958871
ATAD3A	146.558	0.204386	0.306404	0.667049	0.504741	0.842747
ATAD5	98.9756	0.101127	0.385484	0.262337	0.793062	0.945965
ATAT1	105.652	0.618971	0.328647	1.88339	0.0596475	0.42831
ATE1	324.471	-0.267416	0.188076	-1.42185	0.155069	0.584279
ATF1	194.977	-0.152534	0.233678	-0.652753	0.513916	0.846488
ATF2	2696.04	0.667834	0.298692	2.23586	0.0253608	0.331929
ATF3	218.909	-0.477998	0.535381	-0.89282	0.371954	0.767097
ATF4	2033.55	-0.00255971	0.176068	-0.0145382	0.988401	0.997753
ATF5	61.0587	-0.498366	0.384796	-1.29514	0.195271	0.630263
ATF6	494.65	-0.10516	0.120476	-0.872867	0.382735	0.774618
ATF6B	522.443	-0.0885892	0.12162	-0.728408	0.466364	0.825931
ATF7IP	836.166	-0.152762	0.142041	-1.07548	0.282162	0.705118
ATF7IP2	36.2177	0.0903441	0.566592	0.159452	0.873313	0.97027
ATG10	68.878	0.451933	0.548801	0.823492	0.410228	0.793316
ATG101	102.52	0.0774085	0.24098	0.321224	0.748041	0.930438
ATG12	60.3056	0.156204	0.339472	0.460137	0.645418	0.901839
ATG13	206.801	0.172227	0.17536	0.982133	0.326034	0.737066
ATG14	117.741	-0.325586	0.297757	-1.09346	0.274191	0.699962
ATG16L1	241.371	-0.013164	0.169555	-0.0776386	0.938116	0.984517
ATG16L2	142.504	0.561988	0.257761	2.18027	0.0292375	0.341443
ATG2A	312.022	0.172867	0.252313	0.685131	0.493262	0.837509
ATG2B	738.442	-0.0579583	0.131483	-0.440803	0.659355	0.906495
ATG3	612.207	-0.038063	0.186016	-0.204623	0.837867	0.958519
ATG4A	54.3898	0.244347	0.430192	0.567995	0.570039	0.871925
ATG4B	141.551	-0.00462862	0.2391	-0.0193585	0.984555	0.997654
ATG4C	91.5056	0.583782	0.546282	1.06865	0.285229	0.707615
ATG4D	209.464	0.213014	0.290785	0.732548	0.463834	0.825497
ATG5	197.706	-0.215331	0.261443	-0.823628	0.410151	0.793316
ATG7	108.516	0.119596	0.261363	0.457587	0.647249	0.902316
ATG9A	265.933	-0.0199451	0.263682	-0.0756407	0.939705	0.984781
ATG9B	147.159	-0.831222	0.714887	-1.16273	0.244938	0.679942
ATIC	182.362	-0.0837644	0.251665	-0.332841	0.739254	0.926632
ATL1	52.4819	-0.330142	0.495752	-0.665941	0.505449	0.843137
ATL2	283.243	-0.517692	0.293249	-1.76537	0.0775018	0.466087
ATL3	1097.77	-0.389012	0.159175	-2.44392	0.0145286	0.270836
ATM	649.858	0.135407	0.183646	0.737325	0.460924	0.824737
ATMIN	236.857	-0.0722998	0.20475	-0.353114	0.724003	0.922811
ATN1	1550.77	-0.058037	0.163455	-0.355065	0.722541	0.922458
ATOX1	45.9342	0.299136	0.414199	0.722203	0.470169	0.826811
ATP10A	194.716	-0.0771623	0.244228	-0.315944	0.752045	0.932665
ATP10B	90.1419	-0.15688	1.22432	-0.128136	0.898041	0.976891
ATP10D	483.962	-0.187177	0.181078	-1.03368	0.301287	0.717292
ATP11A	621.018	0.0414033	0.136711	0.302853	0.762002	0.937739
ATP11B	1076.25	-0.358889	0.166431	-2.15638	0.0310539	0.347818
ATP11C	364.234	-5.41926e-05	0.179459	-0.000301977	0.999759	0.999953
ATP12A	211.23	-0.631957	0.956084	-0.660985	0.508622	0.843315
ATP13A1	281.199	0.0735382	0.246536	0.298286	0.765485	0.938629
ATP13A2	145.109	0.336489	0.316718	1.06243	0.288042	0.708324
ATP13A3	550.761	0.075958	0.179922	0.422172	0.672899	0.910473
ATP1A1	1320.95	-0.10686	0.137804	-0.77545	0.438074	0.809858
ATP1A3	49.7482	0.03372	0.518153	0.0650774	0.948112	0.986811
ATP1A4	389.845	1.00332	0.475603	2.10958	0.0348946	0.359593
ATP1B1	342.018	-0.0723534	0.427108	-0.169403	0.86548	0.968006
ATP1B2	17.4876	0.328195	0.818838	0.400806	0.688563	0.914066
ATP1B3	291.275	0.00699974	0.29773	0.0235103	0.981243	0.997215
ATP23	27.8612	-0.494491	0.573748	-0.861861	0.388764	0.778376
ATP2A1	83.7582	0.540743	0.443143	1.22025	0.222372	0.654701
ATP2A2	1011.02	-0.122808	0.241086	-0.509393	0.610476	0.889897
ATP2A3	80.0053	1.11402	0.48997	2.27366	0.0229866	0.317603
ATP2B1	1432	0.0789584	0.152364	0.518224	0.604302	0.887037
ATP2B2	213.98	0.587484	0.91046	0.645261	0.518758	0.848177
ATP2B4	2016.45	-0.0318706	0.177779	-0.179271	0.857725	0.964311
ATP2C1	434.301	-0.0463857	0.156204	-0.296955	0.766501	0.939282
ATP2C2	154.281	-0.382209	0.597003	-0.640212	0.522035	0.850168
ATP4B	11.5334	0.40573	0.836769	0.484877	0.627764	0.897145
ATP5F1A	958.825	-0.158	0.18832	-0.838998	0.40147	0.786959
ATP5F1B	1359.6	-0.0563929	0.24247	-0.232577	0.81609	0.954569
ATP5F1C	249.184	-0.213225	0.26951	-0.791156	0.428853	0.80645
ATP5F1D	253.06	0.121405	0.234054	0.518707	0.603965	0.88696
ATP5F1E	38.2337	-0.0133666	0.444568	-0.0300664	0.976014	0.995771
ATP5IF1	497.17	0.115899	0.319056	0.363255	0.716414	0.920815
ATP5MC1	98.3192	0.195334	0.497696	0.392478	0.694705	0.915886
ATP5PB	262.863	-0.0356715	0.231225	-0.154272	0.877396	0.970559
ATP5PF	108.767	-0.1568	0.477835	-0.328147	0.7428	0.927742
ATP6AP1	193.12	-0.151667	0.250119	-0.606378	0.544264	0.860795
ATP6AP2	370.087	-0.129205	0.26771	-0.482629	0.629359	0.898291
ATP6V0A1	467.329	0.0995286	0.206923	0.480993	0.630521	0.898649
ATP6V0A2	283.731	0.0115017	0.201504	0.0570794	0.954482	0.989605
ATP6V0A4	54.7923	-0.601368	0.953515	-0.630685	0.528246	0.852434
ATP6V0B	103.965	0.53811	0.352309	1.52738	0.126666	0.543935
ATP6V0D1	198.986	-0.0640867	0.251404	-0.254916	0.798788	0.948102
ATP6V0D2	34.8257	0.140858	0.771971	0.182466	0.855217	0.963183
ATP6V0E1	200.058	0.0234541	0.250341	0.0936886	0.925357	0.982211
ATP6V1A	159.255	0.0463354	0.384536	0.120497	0.90409	0.979233
ATP6V1B2	227.789	-0.0762054	0.217239	-0.350791	0.725745	0.923896
ATP6V1C1	172.428	0.245525	0.278435	0.881802	0.377884	0.771573
ATP6V1C2	302.549	-1.08271	0.908594	-1.19164	0.233404	0.66575
ATP6V1D	180.695	-0.325099	0.247631	-1.31283	0.189239	0.623549
ATP6V1F	163.385	-0.524842	0.217663	-2.41126	0.0158973	0.277011
ATP6V1H	285.704	-0.369862	0.199501	-1.85393	0.0637486	0.43621
ATP7A	417.525	-0.321572	0.168149	-1.91243	0.0558215	0.418713
ATP7B	126.141	-0.21957	0.348634	-0.6298	0.528826	0.852434
ATP8A1	253.372	0.391309	0.237701	1.64623	0.0997171	0.505461
ATP8A2	27.4252	0.824274	1.11818	0.737154	0.461029	0.824737
ATP8B1	614.158	-0.00129064	0.16299	-0.00791856	0.993682	0.999357
ATP8B2	1183.56	-0.0589891	0.270102	-0.218395	0.827121	0.955883
ATP8B4	203.7	0.956754	0.348742	2.74345	0.00607981	0.200232
ATP9A	469.822	-0.124339	0.183214	-0.678651	0.497359	0.839616
ATP9B	309.917	-0.186379	0.156911	-1.1878	0.234912	0.667981
ATPAF1	123.179	0.317823	0.238915	1.33028	0.183428	0.617828
ATPAF2	26.702	0.360269	0.640804	0.562213	0.573971	0.87405
ATPSCKMT	43.6012	-0.87626	0.48245	-1.81627	0.0693287	0.448582
ATR	695.101	0.154877	0.150402	1.02975	0.303126	0.718646
ATRAID	45.5063	-0.149814	0.46644	-0.321186	0.748069	0.930438
ATRIP	110.2	-0.372174	0.288829	-1.28856	0.19755	0.631724
ATRN	349.77	-0.0157184	0.164184	-0.0957367	0.92373	0.982211
ATRNL1	233.721	0.297772	0.247435	1.20344	0.228807	0.66058
ATRX	1784.72	-0.16763	0.194154	-0.863387	0.387925	0.778376
ATXN1	252.263	0.0181338	0.221025	0.0820441	0.934612	0.984014
ATXN10	263.576	0.0190626	0.224033	0.0850883	0.932191	0.983545
ATXN1L	182.234	-0.381572	0.230275	-1.65702	0.0975146	0.501732
ATXN2	806.963	-0.0454186	0.169678	-0.267675	0.788949	0.944958
ATXN2L	953.971	-0.0269238	0.143482	-0.187646	0.851154	0.961764
ATXN7	1485.93	0.379831	0.262503	1.44696	0.147908	0.57613
ATXN7L1	177.09	0.286429	0.269259	1.06377	0.287434	0.708198
ATXN7L2	109.709	0.0727667	0.341362	0.213166	0.831198	0.956603
ATXN7L3	130.37	0.107563	0.315472	0.340959	0.733134	0.925667
AUH	196.912	-0.0493515	0.229836	-0.214725	0.829982	0.956123
AUNIP	22.1095	0.829738	0.673944	1.23117	0.21826	0.650642
AUP1	201.164	0.134514	0.23546	0.571281	0.567809	0.871409
AURKA	35.2935	1.76264	0.66301	2.65854	0.00784793	0.228811
AURKAIP1	64.2332	-0.405112	0.476236	-0.850654	0.394961	0.78207
AURKB	78.9887	-0.0728652	0.440909	-0.165261	0.868738	0.968692
AUTS2	931.122	0.07904	0.208896	0.37837	0.705156	0.917531
AVEN	202.922	0.425773	0.270659	1.5731	0.115696	0.527531
AVIL	131.071	1.15773	0.417839	2.77076	0.00559248	0.196716
AVL9	136.538	-0.321001	0.302104	-1.06255	0.287986	0.708324
AVPI1	101.244	-0.0650055	0.294085	-0.221043	0.825059	0.955829
AVPR1A	14.8561	0.150288	0.823845	0.182422	0.855251	0.963183
AVPR2	17.9409	0.778974	0.741349	1.05075	0.293372	0.712825
AWAT1	165.201	-0.0717725	0.674476	-0.106412	0.915255	0.981481
AXDND1	23.0235	2.33569	1.00511	2.32382	0.0201353	0.300917
AXIN1	473.828	-0.242965	0.183348	-1.32516	0.18512	0.620037
AXIN2	684.649	-0.447093	0.294479	-1.51825	0.128951	0.54733
AXL	1388.55	0.0286075	0.275513	0.103834	0.917301	0.982211
AZGP1	198.409	0.30596	0.789243	0.387663	0.698266	0.917048
AZI2	133.96	0.346214	0.217062	1.59501	0.110711	0.520681
AZIN1	812.952	-0.064244	0.171276	-0.37509	0.707593	0.9177
AZIN2	57.6569	-0.203887	0.66425	-0.306944	0.758886	0.935476
B2M	5037.91	0.136616	0.281496	0.485323	0.627447	0.896899
B3GALNT1	22.8178	0.541555	0.609266	0.888865	0.374076	0.768608
B3GALNT2	1011.42	0.235256	0.271684	0.865917	0.386536	0.777774
B3GALT2	32.525	0.604033	0.61469	0.982662	0.325774	0.737066
B3GALT6	9.19916	-0.276551	1.0804	-0.255971	0.797973	0.948079
B3GAT2	15.3164	0.907738	0.732317	1.23954	0.215144	0.648622
B3GAT3	77.7217	-0.688877	0.43999	-1.56567	0.117427	0.530807
B3GLCT	329.638	0.025236	0.246542	0.10236	0.918471	0.982211
B3GNT2	190.013	-0.133765	0.244179	-0.547817	0.583817	0.879553
B3GNT4	16.6391	0.280117	0.9713	0.288394	0.773045	0.941605
B3GNT5	17.1568	0.0184459	0.92172	0.0200125	0.984033	0.997654
B3GNT9	59.9483	-0.12837	0.423666	-0.302998	0.761892	0.937695
B3GNTL1	80.9983	0.799681	0.370416	2.15887	0.0308602	0.346909
B4GALNT1	33.4956	1.35531	0.893499	1.51686	0.129302	0.547781
B4GALNT3	137.614	0.0765972	0.765949	0.100003	0.920342	0.982211
B4GALT1	440.067	0.0463037	0.210297	0.220183	0.825729	0.955868
B4GALT2	66.2304	-0.136547	0.427202	-0.31963	0.749249	0.930895
B4GALT3	108.189	0.761216	0.353764	2.15177	0.0314159	0.349152
B4GALT4	116.975	-0.522772	0.35116	-1.4887	0.136567	0.558991
B4GALT5	2460.69	0.828354	0.307235	2.69616	0.00701444	0.216812
B4GALT6	63.131	0.0608149	0.622094	0.0977583	0.922124	0.982211
B4GALT7	85.3235	0.403026	0.225193	1.78969	0.0735039	0.456646
B4GAT1	249.303	-0.990595	0.392989	-2.52067	0.0117133	0.260444
B9D1	58.9782	-0.830081	0.352937	-2.35192	0.0186766	0.292092
BAALC	25.5186	1.80614	0.812038	2.22421	0.0261343	0.333917
BABAM1	192.612	-0.149049	0.272845	-0.546277	0.584875	0.879553
BABAM2	132.99	-0.332961	0.246683	-1.34975	0.177096	0.611734
BACE1	790.403	0.0150946	0.168645	0.089505	0.928681	0.982673
BACE2	265.08	0.647168	0.274091	2.36114	0.0182186	0.288922
BACH1	543.031	-0.115519	0.173323	-0.666494	0.505095	0.843
BACH2	92.556	0.525084	0.457776	1.14703	0.251368	0.686245
BAD	16.9743	0.0714683	0.627264	0.113937	0.909288	0.980469
BAG1	517.308	0.0669701	0.18565	0.360733	0.718299	0.920938
BAG2	41.4484	0.561746	0.45114	1.24517	0.213069	0.646111
BAG3	241.863	-0.167784	0.378523	-0.44326	0.657577	0.906237
BAG4	152.814	0.218482	0.244182	0.894752	0.37092	0.765899
BAG5	364.219	-0.341883	0.158378	-2.15864	0.0308778	0.346909
BAG6	735.238	-0.263502	0.169952	-1.55045	0.121034	0.534365
BAHCC1	745.584	0.341373	0.207869	1.64225	0.100539	0.505461
BAHD1	205.883	0.026995	0.210347	0.128335	0.897884	0.976891
BAIAP2	350.797	-0.389178	0.258547	-1.50525	0.132259	0.553813
BAIAP2L1	49.4552	-0.369209	0.673139	-0.548489	0.583356	0.879553
BAIAP3	55.5989	1.21948	0.59	2.06691	0.0387427	0.368737
BAK1	62.8027	0.718198	0.392406	1.83024	0.0672138	0.443981
BANK1	167.644	-0.114245	0.211528	-0.540094	0.589132	0.880575
BANP	256.563	0.56359	0.412257	1.36708	0.171599	0.604139
BAP1	703.252	-0.0523964	0.152148	-0.344378	0.730562	0.924914
BARD1	136.789	-0.0502564	0.296759	-0.169351	0.865521	0.968006
BARHL2	24.566	1.90274	0.723639	2.62941	0.00855327	0.240388
BARX2	189.974	-1.28873	0.975083	-1.32166	0.186282	0.620956
BASP1	39.7953	0.594846	0.552441	1.07676	0.281587	0.704779
BATF2	47.7049	-0.5548	0.480293	-1.15513	0.248038	0.684249
BATF3	67.5108	0.775345	0.600841	1.29043	0.1969	0.631284
BAX	27.7936	0.715398	0.534947	1.33733	0.181116	0.614532
BAZ1A	1042.64	0.0610626	0.228001	0.267817	0.78884	0.944958
BAZ1B	1243.04	0.133363	0.130776	1.01978	0.307831	0.721965
BAZ2A	1605.14	-0.0256482	0.132891	-0.193002	0.846957	0.960887
BAZ2B	1651.8	-0.302772	0.156216	-1.93816	0.0526039	0.411973
BBC3	31.9739	0.115743	0.756379	0.153023	0.87838	0.970561
BBIP1	50.901	-0.935339	0.530259	-1.76393	0.0777441	0.466444
BBLN	274.113	-0.448457	0.272432	-1.64612	0.0997384	0.505461
BBOF1	20.2248	0.446247	0.677537	0.65863	0.510133	0.844457
BBOX1	53.348	-0.996199	0.79002	-1.26098	0.207316	0.639268
BBS10	52.2008	-0.306528	0.511229	-0.599591	0.548779	0.862813
BBS12	21.9767	0.408757	0.646669	0.632096	0.527324	0.852029
BBS5	26.0751	0.0422151	0.464726	0.0908386	0.927621	0.982354
BBS7	108.115	-0.289681	0.424748	-0.682007	0.495235	0.8388
BBS9	283.247	0.0280608	0.280021	0.10021	0.920178	0.982211
BBX	612.324	-0.0573188	0.158466	-0.361709	0.717569	0.920815
BCAM	374.343	-0.456565	0.259228	-1.76125	0.0781958	0.466887
BCAP29	113.632	0.221523	0.365244	0.606506	0.544178	0.860795
BCAP31	296.677	0.0915482	0.174107	0.525817	0.599015	0.883861
BCAR1	383.483	0.00720911	0.156689	0.0460089	0.963303	0.991566
BCAR3	99.9813	0.808948	0.469731	1.72215	0.0850422	0.478383
BCAS1	22.6234	1.17675	1.22785	0.958381	0.33787	0.743629
BCAS2	104.005	-0.219124	0.491202	-0.446099	0.655526	0.906222
BCAS3	252.971	-0.0747336	0.221529	-0.337354	0.73585	0.926469
BCAT1	783.421	0.479352	0.275169	1.74203	0.081504	0.471004
BCAT2	968.558	0.640241	0.335335	1.90926	0.0562285	0.419909
BCCIP	165.009	0.167678	0.249607	0.67177	0.50173	0.841327
BCDIN3D	47.0724	0.18949	0.515766	0.367395	0.713324	0.920414
BCHE	81.61	-0.302053	0.793345	-0.380734	0.703401	0.917396
BCKDHB	112.695	-0.606779	0.557918	-1.08758	0.276781	0.701333
BCKDK	331.157	1.18098	0.371836	3.17608	0.0014928	0.111951
BCL10	85.1584	0.169519	0.357142	0.474655	0.635033	0.899408
BCL11A	145.138	-1.35402	0.711502	-1.90304	0.0570349	0.421632
BCL11B	195.423	-0.972015	0.415684	-2.33835	0.019369	0.29754
BCL2	45.1987	-0.255009	0.470781	-0.541671	0.588045	0.879982
BCL2A1	73.3546	0.0608336	0.54469	0.111685	0.911073	0.980682
BCL2L1	218.432	-0.00352319	0.266945	-0.0131982	0.98947	0.998058
BCL2L11	151.358	0.338057	0.309365	1.09275	0.274505	0.699962
BCL2L13	451.529	0.0506301	0.162782	0.311031	0.755777	0.934343
BCL3	112.972	0.138232	0.3284	0.420925	0.67381	0.910618
BCL6	409.41	0.190657	0.245897	0.775352	0.438131	0.809858
BCL6B	264.651	0.102837	0.245978	0.418075	0.675892	0.910871
BCL7A	32.42	0.4053	0.589746	0.687245	0.491929	0.837338
BCL7B	151.806	0.209104	0.26522	0.788418	0.430452	0.806705
BCL7C	129.584	0.167211	0.394222	0.424153	0.671454	0.910473
BCL9	357.886	-0.0427002	0.161552	-0.264312	0.79154	0.945942
BCL9L	1312.91	-0.160344	0.236138	-0.679026	0.497121	0.839616
BCLAF1	1428.48	-0.0774695	0.140807	-0.550181	0.582195	0.879474
BCLAF3	177.411	-0.390396	0.247922	-1.57467	0.115332	0.526999
BCO2	25.4509	0.810511	0.793915	1.0209	0.307299	0.721765
BCOR	284.253	-0.265134	0.199123	-1.33151	0.18302	0.617291
BCORL1	381.441	0.244528	0.244457	1.00029	0.31717	0.731502
BCR	553.004	0.0748645	0.237512	0.315203	0.752607	0.93299
BCS1L	32.9583	-0.682039	0.539018	-1.26534	0.205751	0.63748
BDH1	90.8341	-0.153557	0.391667	-0.392061	0.695013	0.915886
BDH2	22.8036	-0.40999	0.691489	-0.592909	0.553242	0.864464
BDKRB2	35.2421	-0.658069	0.682491	-0.964216	0.334938	0.74271
BDP1	1862.86	-0.079471	0.180905	-0.439296	0.660447	0.906649
BECN1	424.255	0.356477	0.200048	1.78196	0.0747562	0.460324
BECN2	4948.53	0.580106	0.309892	1.87196	0.061212	0.430767
BEGAIN	28.5052	0.0753313	0.612928	0.122904	0.902183	0.978543
BEND3	25.3321	1.49547	1.30986	1.1417	0.253578	0.687981
BEND6	62.3045	0.333374	0.589163	0.565844	0.5715	0.872636
BEND7	72.0384	-0.134343	0.505539	-0.265741	0.790438	0.94529
BEST1	21.3882	2.83324	0.905072	3.13041	0.00174565	0.122088
BEST3	53.7173	0.746013	0.528422	1.41178	0.158016	0.587056
BET1	41.727	0.981418	0.803394	1.22159	0.221862	0.654029
BET1L	37.0629	-0.0546281	0.556873	-0.098098	0.921855	0.982211
BEX4	37.6024	-1.06033	0.505609	-2.09713	0.0359822	0.363001
BFAR	219.148	0.0544088	0.243076	0.223835	0.822886	0.955536
BFSP1	81.8999	0.410539	0.471462	0.870778	0.383875	0.775861
BGN	526.882	0.323644	0.448911	0.720954	0.470938	0.827174
BHLHB9	45.0551	1.02076	0.54176	1.88416	0.0595431	0.427984
BHLHE40	839.273	-0.0247922	0.257739	-0.0961914	0.923369	0.982211
BICC1	536.247	0.154481	0.250816	0.615914	0.537952	0.856656
BICD1	52.8737	1.37066	0.770445	1.77904	0.0752324	0.46102
BICD2	387.213	-0.489233	0.216094	-2.26399	0.0235749	0.321754
BICDL1	29.3758	2.18422	0.879292	2.48407	0.012989	0.266038
BICDL2	59.8084	-0.643303	0.97552	-0.659446	0.509609	0.843831
BICRAL	284.002	0.0197215	0.199818	0.0986972	0.921379	0.982211
BID	347.643	0.107015	0.2932	0.364989	0.71512	0.920545
BIN1	632.421	0.0346964	0.257169	0.134917	0.892678	0.975162
BIN2	145.04	1.03332	0.399899	2.58394	0.00976777	0.248669
BIN3	202.926	-0.273917	0.192921	-1.41984	0.155653	0.584519
BIRC2	398.088	-0.259	0.226608	-1.14294	0.253063	0.687773
BIRC3	93.4258	0.97671	0.678322	1.43989	0.149898	0.577954
BIRC6	2472.02	-0.00982929	0.111251	-0.0883522	0.929597	0.982928
BLCAP	39.1528	0.152935	0.445154	0.343554	0.731181	0.924914
BLK	189.296	0.701493	0.414179	1.6937	0.0903232	0.489523
BLM	100.967	0.672435	0.344454	1.95217	0.0509174	0.408159
BLMH	185.645	-0.927943	0.416328	-2.22887	0.0258222	0.333917
BLNK	67.5601	-0.293125	0.435335	-0.673333	0.500736	0.841222
BLOC1S2	36.9187	-0.554297	0.573959	-0.965742	0.334173	0.74266
BLOC1S4	59.0191	-0.080449	0.343099	-0.234478	0.814614	0.953741
BLOC1S5	153.683	-0.228723	0.385671	-0.593053	0.553146	0.864464
BLOC1S6	56.3583	0.739022	0.471796	1.5664	0.117255	0.530638
BLVRA	125.305	0.589692	0.298288	1.97692	0.0480502	0.398519
BLVRB	40.421	1.30206	0.583067	2.23313	0.0255406	0.332589
BLZF1	141.876	-0.285239	0.290122	-0.98317	0.325524	0.737066
BMERB1	152.208	0.685865	0.546364	1.25533	0.20936	0.642665
BMF	2024.86	0.323335	0.211778	1.52676	0.126821	0.544223
BMP1	640.286	0.13084	0.307127	0.426014	0.670098	0.91013
BMP15	63.5241	0.122952	0.495559	0.248109	0.80405	0.94977
BMP2	185.56	0.149951	0.306679	0.48895	0.624877	0.895796
BMP2K	1086.84	-0.10767	0.166492	-0.646698	0.517827	0.84769
BMP3	20.3322	-1.39218	1.00576	-1.3842	0.166297	0.598424
BMP4	222.622	-0.279936	0.246255	-1.13677	0.255633	0.689084
BMP5	180.38	0.241367	0.321942	0.749723	0.453422	0.819917
BMP6	19.7661	0.351323	0.632097	0.555806	0.578343	0.876421
BMP7	62.8968	1.09175	0.809472	1.34872	0.177426	0.612169
BMPER	132.572	-0.222201	0.638584	-0.347959	0.727871	0.924914
BMPR1A	276.142	-0.701104	0.251983	-2.78234	0.00539682	0.193617
BMPR1B	105.67	0.366132	0.454947	0.80478	0.420947	0.800789
BMPR2	829.219	-0.0253353	0.184283	-0.137481	0.890651	0.973913
BMS1	711.962	-0.0391288	0.154646	-0.253021	0.800252	0.948479
BMT2	81.7376	-0.121258	0.469143	-0.258467	0.796047	0.947327
BMX	1018.89	0.60272	0.310568	1.9407	0.0522947	0.410736
BNC1	105.928	-0.512602	1.04421	-0.490897	0.623499	0.89478
BNC2	562.337	0.172774	0.251856	0.686001	0.492713	0.837415
BNIP1	93.4564	-0.0868454	0.388244	-0.223687	0.823001	0.955536
BNIP2	591.001	-0.138768	0.201304	-0.689346	0.490606	0.836623
BNIP3	175.348	-0.117863	0.306801	-0.384167	0.700854	0.917396
BNIPL	102.464	-1.20563	0.647312	-1.86251	0.0625306	0.433181
BOC	910.858	-0.748653	0.297529	-2.51623	0.0118617	0.260874
BOD1L1	2636.71	0.438499	0.223667	1.9605	0.0499379	0.403936
BOLA1	26.1038	-0.127827	0.658333	-0.194167	0.846045	0.960461
BOLA3	166.969	0.176306	0.271224	0.650038	0.515668	0.847007
BOP1	101.863	0.246449	0.280618	0.878235	0.379816	0.772224
BORA	91.7429	0.149485	0.311524	0.47985	0.631334	0.89919
BORCS5	1614.64	0.539702	0.299848	1.79992	0.0718732	0.45359
BORCS6	13.6266	-0.412439	0.66101	-0.623952	0.532659	0.854245
BORCS8	76.7839	0.731931	0.495122	1.47829	0.139331	0.560546
BPGM	87.4305	-0.203714	0.456848	-0.445911	0.655661	0.906222
BPHL	153.461	0.033449	0.406143	0.0823577	0.934362	0.983923
BPI	667.192	0.356341	0.38238	0.931904	0.351386	0.754407
BPIFC	87.8015	-0.0499322	0.850352	-0.0587195	0.953176	0.989425
BPNT1	44.7507	0.214122	0.671136	0.319044	0.749693	0.931151
BPNT2	139.536	-0.308773	0.220451	-1.40064	0.161321	0.590489
BPTF	2593.19	0.0276618	0.112268	0.246391	0.805379	0.950077
BRAF	332.244	-0.149473	0.206654	-0.723302	0.469494	0.826345
BRAP	177.794	-0.0985303	0.240129	-0.410323	0.681569	0.911947
BRAT1	166.03	0.0527181	0.307744	0.171305	0.863984	0.967417
BRCA1	1874.06	0.513586	0.355476	1.44478	0.148519	0.576624
BRCA2	485.675	-0.190255	0.208825	-0.911074	0.362256	0.762029
BRCC3	121.488	-0.0258975	0.244907	-0.105744	0.915785	0.98164
BRD1	686.871	-0.337383	0.130818	-2.57902	0.00990808	0.250703
BRD2	2268.12	-0.0414401	0.158486	-0.261474	0.793727	0.945965
BRD3	562.802	-0.0192986	0.16148	-0.119511	0.90487	0.979398
BRD4	1303.83	-0.0440842	0.131393	-0.335514	0.737238	0.926469
BRD7	590.282	-0.062575	0.201281	-0.310884	0.755889	0.934343
BRD8	448.519	-0.160991	0.153167	-1.05109	0.293219	0.712825
BRD9	534.433	-0.270232	0.18646	-1.44927	0.147262	0.57469
BRF1	210.362	-0.00447315	0.204239	-0.0219015	0.982527	0.997469
BRF2	125.194	1.54152	0.767324	2.00896	0.0445418	0.388624
BRI3	111.45	-0.323818	0.370254	-0.874584	0.3818	0.774167
BRICD5	18.2759	0.492045	0.899763	0.546861	0.584474	0.879553
BRIP1	31.6455	-0.301688	0.611639	-0.493244	0.62184	0.894194
BRIX1	103.23	0.0334886	0.317589	0.105446	0.916022	0.981684
BRK1	119.995	-0.0600549	0.255526	-0.235025	0.81419	0.953569
BRME1	18.5978	1.81038	1.27965	1.41475	0.157141	0.586933
BRMS1	64.7273	0.529663	0.44052	1.20236	0.229224	0.660864
BRMS1L	101.188	0.277284	0.274731	1.00929	0.312835	0.726389
BROX	178.394	-0.416453	0.297022	-1.40209	0.160887	0.590303
BRPF1	289.6	-0.019205	0.131808	-0.145704	0.884155	0.971479
BRPF3	535.517	0.240891	0.21029	1.14552	0.251993	0.687066
BRSK1	100.145	0.927969	0.453002	2.04849	0.040512	0.375248
BRSK2	146.934	0.318284	0.421643	0.754867	0.450329	0.818869
BRWD1	995.986	0.0414533	0.158625	0.261329	0.793839	0.945965
BRWD3	567.496	0.00672239	0.126696	0.053059	0.957685	0.9903
BSCL2	240.046	-0.124439	0.187787	-0.66266	0.507548	0.843256
BSDC1	323.193	-0.229307	0.183692	-1.24832	0.211914	0.64503
BSG	1096.25	-0.320057	0.256603	-1.24728	0.212293	0.645225
BSN	110.836	1.25186	0.559735	2.23652	0.0253174	0.331765
BSPRY	21.9524	-0.845329	0.897642	-0.941721	0.346335	0.750552
BST1	207.965	-0.173446	0.307992	-0.563151	0.573332	0.873899
BST2	70.0875	1.02439	0.631747	1.62152	0.104907	0.510551
BTAF1	426.635	-0.0736635	0.21308	-0.345708	0.729562	0.924914
BTBD1	205.617	0.496662	0.27107	1.83223	0.0669178	0.443322
BTBD10	157.122	-0.183596	0.339708	-0.540453	0.588884	0.880575
BTBD11	86.0104	-0.670168	0.747842	-0.896136	0.37018	0.765899
BTBD18	11.8938	2.08442	0.954885	2.1829	0.0290431	0.341443
BTBD19	23.837	0.401145	0.651934	0.615315	0.538346	0.856981
BTBD2	106.547	0.204187	0.39762	0.513524	0.607585	0.888356
BTBD3	217.165	-0.664891	0.330886	-2.00942	0.0444921	0.388624
BTBD6	105.642	-0.12844	0.24629	-0.5215	0.602018	0.885145
BTBD7	384.238	0.0635915	0.148722	0.427587	0.668952	0.91013
BTBD8	221.846	-0.197272	0.312522	-0.631228	0.527891	0.852288
BTBD9	182.461	-0.203649	0.207309	-0.982349	0.325928	0.737066
BTD	70.3531	-0.135269	0.269578	-0.50178	0.615822	0.89164
BTF3	706.286	-0.0273684	0.268033	-0.102109	0.918671	0.982211
BTF3L4	109.763	-0.3089	0.320437	-0.963996	0.335048	0.74271
BTG1	84.7923	-0.773258	0.454294	-1.70211	0.0887349	0.486207
BTG2	108.962	-0.121336	0.41241	-0.294212	0.768596	0.939783
BTG3	63.3653	0.263479	0.440578	0.59803	0.54982	0.863293
BTK	119.994	0.484079	0.486759	0.994494	0.319982	0.733467
BTN2A2	70.7788	1.16215	0.543041	2.14008	0.0323483	0.352046
BTNL9	75.2443	-0.218991	0.387981	-0.564438	0.572456	0.873346
BTRC	185.276	0.143386	0.301576	0.475455	0.634463	0.899408
BUB1	78.3087	1.02322	0.554468	1.8454	0.0649787	0.439266
BUB1B	41.4379	0.730648	0.713836	1.02355	0.306047	0.721765
BUB3	103.464	-0.348412	0.38247	-0.910952	0.362321	0.762029
BUD13	228.781	0.222735	0.186801	1.19236	0.233119	0.665455
BUD23	236.069	0.176173	0.210164	0.838262	0.401884	0.787217
BVES	33.7149	0.106037	0.80248	0.132136	0.894877	0.97593
BYSL	115.697	0.176755	0.309457	0.571178	0.567879	0.871409
BZW1	761.558	-0.034526	0.206315	-0.167346	0.867098	0.968638
BZW2	436.994	-0.000660464	0.203381	-0.00324743	0.997409	0.999729
C10H12orf45	43.1166	0.0327176	0.424475	0.0770778	0.938562	0.984517
C10H12orf56	69.5697	-0.364022	0.509753	-0.714115	0.475156	0.829069
C10H12orf66	61.7305	0.580001	0.441389	1.31404	0.188834	0.623549
C10H22orf23	82.2652	-0.993389	0.460095	-2.1591	0.0308427	0.346909
C10H2orf42	159.384	-0.110944	0.219461	-0.505532	0.613185	0.891144
C10H2orf49	85.8532	-0.211787	0.426981	-0.49601	0.619887	0.893289
C11H5orf15	115.729	-0.0123915	0.313601	-0.0395136	0.968481	0.992396
C11H5orf24	36.0977	-0.0369032	0.482409	-0.0764978	0.939023	0.984517
C11H9orf131	160.521	0.119692	0.316873	0.377729	0.705632	0.917531
C11H9orf152	40.5534	-0.427284	0.739115	-0.578102	0.563195	0.870078
C11H9orf43	45.1828	0.216527	0.578616	0.374216	0.708244	0.917815
C11H9orf72	151.037	0.500154	0.316323	1.58115	0.113843	0.525049
C12H6orf120	35.0302	-0.212674	0.673912	-0.315581	0.752321	0.932833
C12H6orf132	291.204	-1.13037	0.741252	-1.52495	0.127271	0.54503
C12H6orf136	154.523	0.315941	0.297325	1.06261	0.287958	0.708324
C12H6orf141	37.1971	-0.240522	0.562803	-0.427364	0.669114	0.91013
C12H6orf15	56.6618	-1.91183	1.51308	-1.26354	0.206395	0.638204
C12H6orf89	151.372	-0.20322	0.28576	-0.711156	0.476987	0.830226
C12orf43	64.8218	0.424007	0.397483	1.06673	0.286094	0.708198
C14H1orf35	233.655	0.366197	0.209049	1.75173	0.079821	0.469165
C14H7orf31	11.3831	-0.247709	0.902443	-0.274487	0.78371	0.942761
C14orf132	25.5797	0.476176	0.99304	0.479514	0.631573	0.89919
C15H12orf29	46.6925	-0.358726	0.367927	-0.974991	0.329565	0.739634
C15H12orf73	12.3782	0.104286	0.642872	0.162219	0.871134	0.969477
C15H16orf87	140.448	0.481683	0.419005	1.14959	0.250314	0.685407
C15H1orf109	377.266	0.496834	0.301472	1.64803	0.0993466	0.505215
C15H1orf210	28.2517	0.841056	0.630389	1.33419	0.182143	0.616168
C15H1orf216	12.2866	0.461413	1.11347	0.414394	0.678586	0.911493
C15H1orf50	41.5543	-0.276024	0.468756	-0.588843	0.555966	0.86527
C15H4orf46	38.9449	-0.367154	0.478219	-0.767753	0.442634	0.813696
C16H4orf47	29.4534	1.72569	0.705982	2.44439	0.0145097	0.270836
C16H8orf48	18.4658	0.634147	0.773039	0.82033	0.412028	0.794261
C16orf96	14.5535	1.21902	0.985686	1.23673	0.216189	0.648732
C17H1orf56	113.725	-0.679956	0.5487	-1.23921	0.215267	0.648718
C17H1orf68	143.479	-2.45548	1.14431	-2.14581	0.0318879	0.350791
C17H2orf68	44.2533	-0.104289	0.543006	-0.192058	0.847697	0.961372
C17orf113	17.7074	0.324452	0.760705	0.426514	0.669733	0.91013
C17orf49	218.145	-0.0110556	0.245529	-0.0450275	0.964085	0.991687
C18H11orf24	2079.66	0.526657	0.289565	1.81879	0.0689437	0.447487
C18H11orf49	49.1633	-0.0731341	0.51789	-0.141215	0.8877	0.972522
C18H11orf95	255.324	-0.12574	0.291841	-0.430852	0.666576	0.909469
C18H7orf57	83.4001	-0.541004	0.374464	-1.44474	0.148531	0.576624
C19H2orf76	7.81569	-0.978614	1.01405	-0.965058	0.334516	0.74271
C19H4orf33	1004.12	0.681985	0.303377	2.24798	0.0245777	0.327498
C19orf25	17.9217	0.308711	0.690993	0.446764	0.655045	0.906222
C19orf84	20.6451	0.505569	0.745939	0.677762	0.497922	0.839696
C1D	39.0498	-0.393909	0.506156	-0.778236	0.43643	0.80922
C1GALT1	111.649	-0.0380409	0.328102	-0.115942	0.907698	0.980121
C1GALT1C1	47.1708	-0.0785328	0.367696	-0.213581	0.830874	0.956496
C1H18orf54	79.9104	0.282598	0.390644	0.723415	0.469425	0.826339
C1H19orf12	8.90234	-0.404685	0.903866	-0.447727	0.65435	0.906118
C1H19orf47	66.1755	0.927046	0.34858	2.65949	0.00782584	0.228811
C1H9orf40	29.412	0.216191	0.628864	0.34378	0.731011	0.924914
C1H9orf64	230.778	0.326018	0.281106	1.15977	0.246143	0.681548
C1H9orf85	17.4081	-0.0274609	0.846319	-0.0324475	0.974115	0.994982
C1orf54	76.5925	0.76983	0.450713	1.70803	0.0876316	0.483566
C1QA	192.92	0.874633	0.464168	1.8843	0.0595243	0.427984
C1QB	307.172	2.07052	0.543346	3.81068	0.000138585	0.0325518
C1QBP	161.764	0.209944	0.282737	0.742542	0.457759	0.823314
C1QC	360.046	1.3785	0.48208	2.85949	0.00424328	0.175497
C1QTNF1	236.472	-0.372608	0.30711	-1.21327	0.225026	0.656103
C1QTNF12	29.1829	0.00746878	1.12074	0.00666415	0.994683	0.999385
C1QTNF2	67.5168	-0.242126	0.502944	-0.481418	0.630219	0.898643
C1QTNF5	11.0828	1.11599	0.843084	1.3237	0.185602	0.620285
C1QTNF6	368.598	-0.26321	0.561428	-0.468822	0.639197	0.900538
C1QTNF7	82.4714	-0.788906	0.538815	-1.46415	0.143153	0.568094
C1R	2233.48	0.623899	0.369674	1.6877	0.0914692	0.491478
C1RL	199.599	0.612568	0.296097	2.06881	0.0385643	0.368165
C1S	5082.82	1.00855	0.376736	2.67708	0.00742665	0.22332
C2	549.051	1.24311	0.350843	3.54322	0.00039527	0.0559172
C20H19orf38	36.7338	0.0351757	0.809345	0.043462	0.965333	0.991687
C20H19orf44	167.08	-0.13553	0.245996	-0.550946	0.581671	0.878896
C20H19orf53	40.153	-0.451429	0.486761	-0.927414	0.353712	0.755811
C20H19orf71	15.109	0.598822	0.813836	0.735802	0.461851	0.825436
C20H3orf49	729.638	0.511937	0.332251	1.54082	0.123362	0.538473
C20H3orf62	18.8024	0.517908	0.689932	0.750665	0.452854	0.819917
C20orf27	59.3388	-0.70109	0.354161	-1.97958	0.047751	0.397719
C21H11orf16	38.5083	0.551106	0.679411	0.811152	0.417279	0.798448
C21H11orf42	32.6558	0.710714	0.696384	1.02058	0.307455	0.721765
C21H11orf54	38.6103	0.193563	0.319527	0.60578	0.544661	0.860795
C23H3orf33	88.1409	-0.421912	0.320364	-1.31698	0.187846	0.621776
C24H20orf194	289.552	-0.117775	0.199462	-0.590464	0.55488	0.865084
C24H20orf85	814.104	0.248399	0.244483	1.01602	0.309621	0.723172
C24H20orf96	21.2123	2.04577	1.10308	1.85459	0.0636542	0.43605
C26H12orf65	939.648	0.371986	0.293638	1.26682	0.20522	0.637176
C26H22orf39	27.8616	-0.262843	0.675497	-0.38911	0.697195	0.916506
C27H12orf4	63.1145	0.62641	0.379872	1.649	0.0991471	0.504762
C27H12orf57	101.818	-0.482658	0.380638	-1.26802	0.204789	0.637176
C27H12orf71	37.4159	-0.139714	0.504837	-0.27675	0.781972	0.942486
C28H10orf71	121.375	1.05915	1.24772	0.848866	0.395956	0.783291
C29H8orf34	18.1364	0.437109	0.846705	0.516248	0.605681	0.887628
C2CD2	280.834	-0.286519	0.296053	-0.967796	0.333146	0.742094
C2CD2L	98.5242	0.275788	0.411919	0.669518	0.503165	0.841768
C2CD3	268.181	0.180571	0.196522	0.918831	0.358184	0.758725
C2CD5	353.953	-0.0385381	0.17874	-0.215609	0.829292	0.955883
C2CD6	66.4472	0.70745	0.346598	2.04113	0.0412381	0.377203
C2H5orf46	29.535	-0.968576	1.05542	-0.917717	0.358767	0.758928
C2orf92	1755.7	0.489478	0.330975	1.4789	0.139167	0.560546
C3	1923.92	1.65753	0.488451	3.39343	0.000690229	0.0787653
C30H15orf39	106.341	0.0221641	0.289856	0.076466	0.939048	0.984517
C30H15orf48	21.339	2.13079	0.802203	2.65617	0.00790334	0.228811
C30H15orf62	16.3671	0.0766861	0.77099	0.0994644	0.92077	0.982211
C31H21orf58	48.6155	0.169737	0.506772	0.334938	0.737672	0.926469
C31H21orf91	145.655	-0.910076	0.394548	-2.30663	0.0210756	0.307116
C32H4orf36	29.5413	0.830234	0.909739	0.912607	0.36145	0.761884
C32H4orf54	70.3875	1.50451	1.30271	1.15491	0.248129	0.684249
C33H3orf38	64.8133	-0.393442	0.462852	-0.850038	0.395304	0.7825
C33H3orf52	20.9766	-0.0542805	0.981864	-0.0552831	0.955913	0.989932
C34H3orf70	54.9541	0.259128	0.357286	0.725268	0.468287	0.825931
C35H6orf52	9.39867	0.562069	1.07582	0.522458	0.601351	0.88505
C35H6orf62	323.013	-0.241951	0.22965	-1.05356	0.292083	0.711479
C37H2orf69	41.2744	-0.284826	0.460537	-0.618465	0.536269	0.855729
C3AR1	92.7772	0.434036	0.467838	0.927748	0.353538	0.755737
C4H1orf131	146.503	-0.378385	0.243351	-1.55489	0.119972	0.532775
C4H1orf198	578.214	-0.287404	0.205293	-1.39997	0.161522	0.590489
C4H5orf22	135.797	-0.362902	0.281895	-1.28737	0.197967	0.631758
C4H5orf51	84.0597	-0.680392	0.467882	-1.4542	0.145892	0.572388
C5AR1	407.561	0.810016	0.336008	2.4107	0.0159219	0.277011
C5AR2	12.954	0.47911	1.13722	0.4213	0.673536	0.910507
C5H16orf70	37.9912	0.287132	0.409586	0.701031	0.483284	0.832951
C5H16orf74	38.2852	0.252245	0.727269	0.346839	0.728712	0.924914
C5H1orf159	18.2939	-0.25214	0.640466	-0.393682	0.693816	0.91579
C5H1orf174	33.7371	-0.252182	0.581334	-0.433798	0.664435	0.907803
C5H1orf87	1357.85	0.920957	0.356004	2.58693	0.00968362	0.24854
C5orf34	394.336	-0.0892649	0.119024	-0.749975	0.45327	0.819917
C6	56.339	3.50893	1.01582	3.4543	0.000551733	0.0697253
C6H16orf54	16.5716	1.84626	0.675925	2.73146	0.00630548	0.204953
C6H16orf72	576.758	-0.0867887	0.133858	-0.648362	0.516751	0.847009
C6H16orf91	11.7553	0.669027	0.757314	0.88342	0.377009	0.771305
C6H1orf194	50.6624	1.78987	0.711802	2.51456	0.0119181	0.260874
C6H1orf52	35.1096	-0.204592	0.41599	-0.49182	0.622846	0.894697
C6H7orf26	233.507	0.336288	0.270439	1.24349	0.213687	0.646934
C6H7orf50	210.838	0.0606045	0.239547	0.252997	0.800271	0.948479
C6orf47	46.0857	-0.497346	0.476159	-1.0445	0.296256	0.714441
C7	729.02	0.416076	0.414303	1.00428	0.315244	0.72932
C7H18orf21	34.2381	-0.571404	0.653383	-0.874531	0.381829	0.774167
C7H18orf25	147.773	-0.10579	0.360873	-0.293149	0.769408	0.940345
C7H18orf32	89.0794	-0.156717	0.178314	-0.878885	0.379464	0.77176
C7H1orf112	92.5531	0.242406	0.338555	0.716002	0.47399	0.828591
C7H1orf116	78.7629	-1.2322	0.938078	-1.31354	0.189001	0.623549
C7H1orf21	221.253	0.183497	0.185856	0.987308	0.323492	0.735418
C7H1orf43	971.058	0.297487	0.272953	1.08988	0.275765	0.700995
C7H1orf53	12.1715	0.224427	0.884783	0.253652	0.799764	0.948479
C7H1orf74	49.1167	0.0248048	0.385404	0.0643605	0.948683	0.986846
C7orf25	58.9328	0.364123	0.356066	1.02263	0.306485	0.721765
C8H14orf28	49.2557	0.866311	0.409157	2.11731	0.0342338	0.358599
C8H14orf93	61.49	-0.0996452	0.337333	-0.295391	0.767695	0.939413
C8orf58	85.9315	-0.623429	0.476867	-1.30734	0.191096	0.62449
C9H17orf58	45.9766	-0.151406	0.418566	-0.361725	0.717558	0.920815
C9H17orf64	32.6898	-0.276458	0.741843	-0.372663	0.709399	0.918589
C9H17orf75	88.6583	0.569518	0.493783	1.15338	0.248756	0.685116
C9H17orf80	85.2432	-0.28868	0.368966	-0.782402	0.433978	0.808477
C9H17orf99	15.4378	1.43744	0.937178	1.5338	0.125079	0.541604
C9orf116	339.752	0.64825	0.334633	1.9372	0.052721	0.411973
C9orf153	15.3349	0.307445	0.911948	0.33713	0.736019	0.926469
C9orf78	392.906	-0.279432	0.154385	-1.80996	0.0703015	0.450886
CA11	153.713	0.263099	0.472302	0.557056	0.577489	0.875872
CA12	68.3483	0.40678	0.575725	0.706553	0.479844	0.831151
CA13	117.15	-0.490317	0.617816	-0.79363	0.427411	0.80579
CA14	33.165	1.0436	0.946628	1.10244	0.27027	0.696355
CA2	920.091	0.111526	0.66352	0.168083	0.866518	0.968164
CA4	77.5529	-0.903884	0.871562	-1.03708	0.299696	0.716264
CA5B	415.317	0.494156	0.313178	1.57787	0.114595	0.526584
CA9	17.7407	0.901802	1.11566	0.808312	0.418911	0.799859
CAAP1	59.5937	0.0211312	0.368332	0.0573698	0.954251	0.989605
CAB39	487.726	-0.199915	0.148476	-1.34645	0.178158	0.612169
CAB39L	57.5135	0.0942372	0.394063	0.239143	0.810995	0.952419
CABCOCO1	11.2365	0.452551	0.804801	0.562314	0.573902	0.87405
CABIN1	439.657	0.19559	0.255255	0.766255	0.443525	0.814251
CABLES1	117.222	0.376249	0.450981	0.83429	0.404118	0.788223
CABLES2	101.685	0.259152	0.246295	1.0522	0.292707	0.71198
CABYR	80.146	0.553292	0.393352	1.40661	0.159543	0.589148
CACFD1	19.3952	0.655698	0.70691	0.927555	0.353638	0.755785
CACHD1	284.173	-0.578382	0.407418	-1.41963	0.155716	0.584519
CACNA1A	122.493	1.07898	0.554378	1.94629	0.0516195	0.409782
CACNA1B	4.56673	0.00865521	1.08134	0.00800418	0.993614	0.999357
CACNA1C	502.107	0.71206	0.251056	2.83626	0.00456456	0.180394
CACNA1D	91.9974	0.82902	0.605191	1.36985	0.170735	0.603254
CACNA1E	49.2587	0.964841	0.809068	1.19253	0.233052	0.665455
CACNA1G	209.658	1.05953	0.440266	2.40656	0.0161036	0.277011
CACNA1H	209.322	0.0780631	0.213764	0.365183	0.714975	0.920545
CACNA1I	51.1014	1.4351	0.771139	1.86102	0.0627419	0.433689
CACNA1S	173.239	5.722	1.38992	4.1168	3.84175e-05	0.0160475
CACNA2D1	638.704	0.0425012	0.256786	0.165512	0.868541	0.968692
CACNA2D2	114.43	-0.232502	0.460968	-0.504378	0.613996	0.891178
CACNA2D3	39.93	1.54937	0.762427	2.03216	0.0421375	0.380951
CACNB1	67.803	1.64685	0.467808	3.52036	0.000430965	0.0599855
CACNB2	82.833	0.0538539	0.429961	0.125253	0.900323	0.977701
CACNB3	163.182	0.347455	0.282414	1.2303	0.218584	0.650837
CACNB4	30.1174	0.761796	0.598195	1.27349	0.202844	0.636391
CACNG2	40.6507	1.19426	0.59571	2.00477	0.0449876	0.389088
CACNG4	295.326	1.00169	0.436885	2.2928	0.0218594	0.312045
CACNG6	268.44	0.50643	0.309012	1.63887	0.10124	0.505461
CACNG7	69.4841	1.71812	0.667873	2.57252	0.010096	0.251162
CACNG8	15.2922	1.17927	0.658986	1.78952	0.0735315	0.456646
CACTIN	137.208	0.361509	0.299181	1.20833	0.226921	0.658494
CACUL1	68.1725	-0.139075	0.471383	-0.295037	0.767965	0.939413
CACYBP	371.846	-0.25579	0.22142	-1.15522	0.247999	0.684249
CAD	665.126	0.504257	0.209301	2.40924	0.0159856	0.277011
CADM1	145.478	0.693665	0.417534	1.66134	0.0966458	0.500916
CADM2	14.8327	1.20337	1.05405	1.14166	0.253596	0.687981
CADM3	38.6363	0.694219	0.529694	1.3106	0.189992	0.624269
CADM4	61.176	0.884165	0.597198	1.48052	0.138734	0.560546
CADPS2	327.283	0.0324632	0.289878	0.111989	0.910832	0.980682
CALB2	13.3025	-0.984558	0.876248	-1.12361	0.26118	0.693044
CALCOCO1	701.529	-0.0678384	0.205825	-0.329592	0.741708	0.927483
CALCOCO2	1330.28	-0.259027	0.17638	-1.46857	0.141949	0.565617
CALCRL	208.847	0.00806853	0.273809	0.0294677	0.976492	0.995914
CALD1	5224.36	-0.145033	0.20816	-0.696735	0.485968	0.834778
CALHM1	77.9062	0.183069	0.318852	0.574151	0.565866	0.870311
CALHM3	265.874	1.02321	0.384351	2.66218	0.00776367	0.228811
CALHM5	49.7049	-0.025728	0.574521	-0.0447816	0.964281	0.991687
CALHM6	20.4755	-0.288123	0.581939	-0.495109	0.620523	0.893708
CALM1	2634.13	0.0804142	0.245822	0.327123	0.743575	0.927988
CALM3	339.021	0.229134	0.232769	0.984381	0.324928	0.736962
CALML4	48.1736	1.5457	0.547111	2.8252	0.00472506	0.183199
CALML5	578.683	-2.00886	1.17679	-1.70707	0.0878085	0.483713
CALML6	9.99083	0.45875	0.849866	0.53979	0.589342	0.880575
CALR	2536.23	0.249257	0.189141	1.31783	0.187559	0.621707
CAMK1	133.853	-0.208968	0.348194	-0.600147	0.548408	0.862658
CAMK1D	342.228	-0.268611	0.255586	-1.05096	0.293276	0.712825
CAMK2A	359.781	0.209612	0.454088	0.461612	0.64436	0.901839
CAMK2D	326.682	-0.0302441	0.155591	-0.194382	0.845877	0.960461
CAMK2G	172.326	0.402495	0.25515	1.57749	0.114684	0.526623
CAMK4	19.3473	2.08015	0.877674	2.37007	0.0177849	0.286422
CAMKK1	100.723	0.244728	0.335999	0.728359	0.466394	0.825931
CAMKK2	584.219	-0.198336	0.203204	-0.976046	0.329041	0.739053
CAMKMT	39.2312	-0.069795	0.541785	-0.128824	0.897497	0.976891
CAMLG	62.2718	-0.220251	0.373268	-0.590061	0.55515	0.865107
CAMSAP1	448.902	-0.0967664	0.138148	-0.700456	0.483643	0.833338
CAMSAP2	907.036	-0.394961	0.190108	-2.07756	0.0377502	0.366291
CAMSAP3	175.468	-1.3209	1.04977	-1.25827	0.208295	0.640854
CAMTA1	144.884	-0.319245	0.474112	-0.673352	0.500723	0.841222
CAMTA2	452.473	0.282629	0.195058	1.44895	0.147352	0.574864
CAND1	612.956	-0.109842	0.122425	-0.897218	0.369603	0.765478
CAND2	109.967	1.24878	0.44078	2.83311	0.00460979	0.180985
CANX	3499.74	-0.00891583	0.116742	-0.076372	0.939123	0.984517
CAP2	143.698	0.864792	0.417932	2.06922	0.0385259	0.368165
CAPG	718.165	0.0612279	0.320077	0.191291	0.848298	0.961381
CAPN1	736.349	-0.216103	0.202867	-1.06524	0.286765	0.708198
CAPN10	272.115	0.672075	0.365471	1.83893	0.0659257	0.441246
CAPN11	1139.1	0.400068	0.257135	1.55587	0.119739	0.532775
CAPN15	220.281	0.241628	0.316123	0.764348	0.44466	0.815163
CAPN2	1694.98	-0.188387	0.244604	-0.770171	0.441198	0.812376
CAPN3	87.0462	1.40722	0.743284	1.89325	0.0583243	0.423864
CAPN5	157.389	0.106574	0.230968	0.461422	0.644496	0.901839
CAPN6	903.817	0.361432	0.330373	1.09401	0.273951	0.699962
CAPN7	506.991	0.671426	0.356029	1.88588	0.0593117	0.427584
CAPNS1	677.191	-0.108736	0.270317	-0.402256	0.687496	0.914066
CAPRIN1	1790.16	-0.308856	0.158633	-1.94699	0.0515361	0.409782
CAPRIN2	262.609	-0.0532974	0.178492	-0.298599	0.765246	0.938629
CAPS	17.5733	-0.394942	0.585881	-0.6741	0.500248	0.841161
CAPZA2	862.137	-0.282298	0.188605	-1.49676	0.134455	0.556768
CAPZB	819.235	-0.245508	0.180792	-1.35796	0.174475	0.608676
CAR1	26.1826	0.328907	0.66925	0.491456	0.623104	0.894697
CARD10	205.696	0.274174	0.279889	0.979582	0.327293	0.737066
CARD11	119.002	2.08577	0.50972	4.092	4.27674e-05	0.0162378
CARD14	50.7739	-0.793871	1.41083	-0.562699	0.57364	0.873974
CARD19	55.7252	-0.000187226	0.470514	-0.000397919	0.999683	0.999953
CARD6	554.96	0.0356955	0.279237	0.127832	0.898282	0.976912
CARD9	63.0819	-0.0189272	0.451328	-0.0419368	0.966549	0.992262
CARF	66.0208	-0.679692	0.351151	-1.93561	0.0529155	0.411973
CARHSP1	52.6682	-0.801965	0.434754	-1.84464	0.0650898	0.439266
CARM1	449.94	0.0584128	0.208536	0.280109	0.779394	0.941641
CARMIL1	540.475	-0.193037	0.223829	-0.862432	0.38845	0.778376
CARMIL2	59.3696	1.62676	0.696336	2.33617	0.0194826	0.29754
CARMIL3	39.2502	1.13886	0.763484	1.49167	0.135786	0.558356
CARNMT1	197.7	0.56074	0.366835	1.52859	0.126367	0.54388
CARNS1	41.4261	1.45334	0.784575	1.85239	0.0639704	0.436965
CARS1	262.81	0.0230106	0.200422	0.114811	0.908595	0.980469
CARS2	99.8184	-0.0578257	0.193643	-0.29862	0.76523	0.938629
CASC3	536.321	0.0188364	0.156764	0.120158	0.904358	0.979233
CASD1	74.8943	0.0727532	0.387471	0.187764	0.851061	0.961764
CASK	443.77	-0.0255009	0.249057	-0.10239	0.918447	0.982211
CASKIN1	18.9646	-0.355565	1.08671	-0.327194	0.743521	0.927988
CASKIN2	385.555	0.12378	0.180564	0.685519	0.493016	0.837415
CASP12	17.8788	1.75161	0.852931	2.05364	0.0400103	0.374152
CASP14	276.855	-0.842827	0.922199	-0.913931	0.360753	0.760701
CASP2	125.028	1.15407	0.392985	2.93669	0.00331739	0.160407
CASP3	106.879	-0.0443447	0.330204	-0.134295	0.89317	0.975227
CASP4	33.5615	1.19081	0.600022	1.9846	0.0471887	0.395586
CASP6	266.797	-0.41621	0.472074	-0.881664	0.377959	0.771573
CASP7	93.2797	1.00352	0.510938	1.96408	0.0495209	0.402406
CASP8	115.648	0.171281	0.260594	0.657273	0.511006	0.844822
CASP8AP2	3604.47	0.498458	0.287986	1.73084	0.08348	0.475812
CASP9	68.6176	0.0862756	0.375741	0.229614	0.818392	0.954722
CASQ2	119.962	0.958023	0.524724	1.82577	0.0678856	0.445061
CASR	26.6011	2.05733	1.12813	1.82366	0.0682034	0.445061
CASS4	33.7476	-0.717082	0.674604	-1.06297	0.287796	0.708198
CAST	2580.17	-0.462863	0.192635	-2.4028	0.0162701	0.277082
CASTOR1	73.4316	-0.353535	0.286937	-1.2321	0.217912	0.650488
CASTOR2	90.1008	0.0126542	0.310487	0.040756	0.96749	0.992293
CASZ1	711.006	-0.985479	0.512947	-1.92121	0.0547052	0.415006
CAT	804.634	-0.237047	0.166485	-1.42384	0.154494	0.583701
CATIP	432.66	0.795265	0.385691	2.06192	0.0392152	0.370593
CATSPER2	23.1505	1.96262	0.846511	2.31848	0.0204233	0.302679
CATSPERB	317.556	-0.107018	0.159253	-0.671999	0.501584	0.841327
CATSPERG	45.5906	0.594006	0.447878	1.32627	0.184751	0.61981
CAV1	342.252	0.103724	0.29367	0.3532	0.723938	0.922811
CAV2	682.108	-0.0611551	0.265445	-0.230387	0.817791	0.954722
CAV3	1990.44	0.568574	0.329647	1.7248	0.0845643	0.478084
CAVIN1	2641.78	-0.284462	0.295402	-0.962965	0.335565	0.74271
CAVIN3	194.435	0.203316	0.334231	0.60831	0.542982	0.860545
CAVIN4	47.3681	2.14598	1.3383	1.60351	0.108822	0.516283
CBARP	64.8445	-0.00552305	0.361574	-0.015275	0.987813	0.997753
CBD103	39.2498	-0.436537	0.912254	-0.478526	0.632276	0.899233
CBFA2T2	130.587	0.0509495	0.225918	0.225522	0.821573	0.955214
CBFA2T3	291.36	0.489479	0.304505	1.60746	0.107954	0.514431
CBFB	87.9371	0.185036	0.329027	0.562373	0.573862	0.87405
CBL	401.525	-0.0610032	0.168084	-0.362933	0.716655	0.920815
CBLB	827.994	0.182144	0.224396	0.811711	0.416957	0.798446
CBLC	23.2474	1.23199	0.944578	1.30428	0.192138	0.625532
CBLL1	161.046	-0.241272	0.490747	-0.491643	0.622972	0.894697
CBR3	112.334	0.602557	0.247698	2.43263	0.0149897	0.274519
CBR4	35.4009	0.40147	0.553347	0.725529	0.468127	0.825931
CBWD1	300.697	0.187291	0.157178	1.19158	0.233424	0.66575
CBX1	149.792	-0.188475	0.243605	-0.77369	0.439114	0.810457
CBX2	21.5693	0.883181	0.760678	1.16104	0.245624	0.681018
CBX4	159.406	-0.37866	0.256188	-1.47805	0.139393	0.560546
CBX5	145.478	0.076371	0.38966	0.195994	0.844615	0.960243
CBX6	237.536	-0.218097	0.28558	-0.763699	0.445047	0.815163
CBX7	57.4472	-0.651795	0.416909	-1.5634	0.117959	0.531861
CBX8	78.6824	-0.00226965	0.415086	-0.00546789	0.995637	0.999521
CBY1	54.252	0.343099	0.381864	0.898485	0.368927	0.765428
CC2D1A	272.707	-0.26456	0.241902	-1.09367	0.274102	0.699962
CC2D1B	943.503	0.0906898	0.142336	0.637151	0.524027	0.850757
CC2D2A	962.874	-0.177405	0.2023	-0.876941	0.380519	0.772885
CCAR1	1092.01	0.0638811	0.190653	0.335065	0.737576	0.926469
CCAR2	387.442	-0.275407	0.270363	-1.01865	0.308367	0.722541
CCBE1	131.747	0.927502	0.398757	2.32598	0.0200195	0.300268
CCDC102A	361.725	0.31149	0.172575	1.80495	0.0710818	0.451343
CCDC105	604.709	0.238142	0.324369	0.734171	0.462845	0.825477
CCDC106	286.54	0.465884	0.257429	1.80976	0.0703335	0.450886
CCDC107	37.9603	0.512592	0.633106	0.809647	0.418143	0.799206
CCDC112	212.45	-0.412188	0.206584	-1.99525	0.0460155	0.391556
CCDC113	45.2793	-0.183481	0.650059	-0.282253	0.77775	0.941605
CCDC115	37.3325	-0.188952	0.453785	-0.416392	0.677123	0.911032
CCDC117	108.68	-0.191258	0.284915	-0.671281	0.502041	0.841327
CCDC12	74.6289	-0.221019	0.377815	-0.584994	0.558552	0.867009
CCDC120	98.6728	0.0883159	0.387792	0.22774	0.819848	0.954722
CCDC122	10.7425	0.58867	1.05228	0.559425	0.575872	0.874628
CCDC124	30.3879	0.435574	0.637671	0.683069	0.494563	0.838508
CCDC125	187.863	-0.0261096	0.254158	-0.10273	0.918177	0.982211
CCDC126	15.6791	0.0335473	0.739966	0.0453362	0.963839	0.991566
CCDC127	76.6916	-0.09096	0.324034	-0.280711	0.778932	0.941605
CCDC130	66.1843	-0.238299	0.519867	-0.458385	0.646676	0.902272
CCDC134	17.2385	-1.08098	0.611584	-1.76752	0.0771418	0.465186
CCDC136	240.59	0.0248547	0.432864	0.0574192	0.954211	0.989605
CCDC137	97.5897	0.876105	0.316607	2.76717	0.00565459	0.196716
CCDC138	31.8552	0.0831284	0.458074	0.181474	0.855996	0.963673
CCDC14	138.865	0.0514005	0.327839	0.156786	0.875414	0.970559
CCDC141	86.2164	0.0249943	0.382956	0.0652668	0.947962	0.986811
CCDC142	57.0028	0.121034	0.574425	0.210706	0.833117	0.957308
CCDC146	134.191	0.358987	0.370611	0.968637	0.332727	0.741821
CCDC148	44.0638	0.370782	0.573202	0.646862	0.517721	0.84769
CCDC149	85.453	-0.0406078	0.376661	-0.10781	0.914147	0.981334
CCDC15	365.581	-0.0293707	0.190739	-0.153984	0.877622	0.970559
CCDC150	86.2768	0.53941	0.543496	0.992483	0.320962	0.733472
CCDC154	17.1318	0.308145	0.772157	0.39907	0.689842	0.914066
CCDC157	50.8357	1.21852	0.427548	2.85003	0.00437155	0.176693
CCDC158	216.323	0.264979	0.275353	0.962325	0.335886	0.74271
CCDC160	51.0799	0.218431	0.604016	0.361631	0.717628	0.920815
CCDC167	13.7703	0.880523	0.748162	1.17692	0.239229	0.674251
CCDC17	33.8933	1.06503	0.572706	1.85965	0.0629348	0.434511
CCDC170	61.2206	0.452297	0.401484	1.12656	0.259927	0.692304
CCDC171	147.015	0.322012	0.240347	1.33978	0.180317	0.614086
CCDC173	27.1728	0.631346	0.723259	0.872918	0.382708	0.774618
CCDC174	203.776	0.326869	0.203262	1.60811	0.10781	0.514431
CCDC18	526.648	-0.163713	0.235059	-0.696478	0.48613	0.834778
CCDC180	161.12	1.31772	0.515757	2.55493	0.010621	0.254127
CCDC181	71.6593	0.768797	0.477912	1.60866	0.107691	0.514431
CCDC184	15.7434	1.14134	0.886874	1.28692	0.198121	0.632088
CCDC186	708.73	-0.42512	0.20418	-2.08209	0.0373344	0.366291
CCDC187	12.6348	1.15355	1.3315	0.866355	0.386295	0.777617
CCDC189	46.7787	0.068956	0.55741	0.123708	0.901547	0.978326
CCDC191	211.512	0.102069	0.209037	0.488282	0.62535	0.896128
CCDC196	322.147	0.419437	0.338407	1.23945	0.21518	0.648622
CCDC22	102.286	1.03078	0.379996	2.71262	0.00667538	0.211994
CCDC28A	76.6807	0.0578368	0.322338	0.179429	0.857601	0.964259
CCDC28B	18.224	0.355791	0.667197	0.533261	0.593853	0.882967
CCDC3	194.783	-0.724567	0.402468	-1.80031	0.0718119	0.45359
CCDC30	45.194	0.927135	0.774705	1.19676	0.231401	0.664171
CCDC32	291.35	0.018406	0.323937	0.0568196	0.954689	0.989605
CCDC33	25.8402	1.9055	0.938261	2.03088	0.0422669	0.380996
CCDC34	250.599	-0.347577	0.257332	-1.35069	0.176794	0.611305
CCDC39	88.9119	0.435962	0.502191	0.868119	0.385329	0.776596
CCDC43	152.38	0.396774	0.238299	1.66502	0.0959078	0.499146
CCDC47	539.88	-0.0404697	0.174974	-0.231289	0.81709	0.954722
CCDC50	4172.76	0.568503	0.296679	1.91622	0.0553366	0.417001
CCDC51	40.5739	0.155741	0.649433	0.239811	0.810477	0.952419
CCDC56	41.4101	0.509824	0.480436	1.06117	0.288612	0.708528
CCDC57	119.294	-0.0848968	0.343368	-0.247247	0.804717	0.949797
CCDC59	77.388	-0.66583	0.337149	-1.97489	0.048281	0.399441
CCDC6	326.205	-0.0866832	0.210373	-0.412046	0.680305	0.911947
CCDC61	137.539	-0.00653937	0.294621	-0.0221959	0.982292	0.997469
CCDC62	51.3626	0.292217	0.412826	0.707846	0.479041	0.831151
CCDC65	28.5161	1.66581	0.742296	2.24414	0.0248236	0.328057
CCDC66	313.186	-0.224398	0.212937	-1.05382	0.291963	0.711479
CCDC68	46.6451	-0.233705	0.535772	-0.436202	0.66269	0.906832
CCDC69	94.265	0.111398	0.346496	0.321498	0.747833	0.930438
CCDC71	96.4128	0.109055	0.350995	0.310702	0.756027	0.934343
CCDC73	30.3707	0.749898	0.606014	1.23743	0.215928	0.648732
CCDC77	65.41	0.2009	0.433098	0.463868	0.642743	0.901491
CCDC78	35.7655	0.477455	0.535934	0.890883	0.372992	0.767895
CCDC8	232.637	-0.37322	0.359544	-1.03804	0.299252	0.716264
CCDC80	5623.96	-0.140087	0.436294	-0.321084	0.748147	0.930438
CCDC82	166.494	0.0188407	0.286939	0.0656608	0.947648	0.986811
CCDC85A	49.0707	-0.286609	0.546056	-0.52487	0.599673	0.883861
CCDC85B	23.0841	0.933972	0.760754	1.22769	0.219562	0.651029
CCDC85C	34.334	-0.974136	0.646358	-1.50711	0.131781	0.552745
CCDC86	73.0975	-0.253661	0.285457	-0.888614	0.374211	0.768611
CCDC88A	1455.13	0.0937346	0.232684	0.402841	0.687065	0.914066
CCDC88B	331.759	0.39527	0.254254	1.55463	0.120035	0.532775
CCDC88C	991.951	0.363145	0.242423	1.49798	0.134139	0.556768
CCDC9	433.092	-0.0880005	0.186446	-0.471989	0.636935	0.899921
CCDC90B	213.806	-0.42489	0.209244	-2.0306	0.0422955	0.380996
CCDC91	222.133	-0.190437	0.225866	-0.843144	0.399148	0.785233
CCDC92	98.4951	0.482738	0.284683	1.6957	0.089942	0.488733
CCDC93	499.097	-0.079584	0.191994	-0.414513	0.678499	0.911474
CCDC97	99.1017	0.0559527	0.403583	0.13864	0.889735	0.97357
CCDC9B	312.62	0.324715	0.227134	1.42962	0.152827	0.581179
CCHCR1	1136.94	-1.36803	0.456253	-2.99841	0.00271396	0.143161
CCKAR	2682.28	0.0870899	0.132875	0.65543	0.512191	0.845322
CCL13	41.4205	0.279997	0.697866	0.401218	0.68826	0.914066
CCL14	34.0047	0.304767	0.733264	0.41563	0.677681	0.91123
CCL17	20.0806	1.84123	0.74672	2.46575	0.0136726	0.26847
CCL19	52.0217	1.7434	0.610854	2.85403	0.00431679	0.176232
CCL24	547.967	0.0199591	0.272171	0.0733329	0.941541	0.9849
CCL27	23.2813	-0.228962	0.857284	-0.267079	0.789409	0.944958
CCL3	26.2675	1.06374	0.79151	1.34394	0.178969	0.61302
CCL5	54.9895	1.01414	0.804915	1.25993	0.207693	0.639834
CCL7	486.397	1.12987	0.420714	2.6856	0.00724007	0.221999
CCL8	45.8814	-0.0909381	0.775342	-0.117288	0.906632	0.979517
CCM2	279.302	0.97235	0.262273	3.70739	0.000209403	0.0434477
CCM2L	42.4909	0.612539	0.504786	1.21346	0.224952	0.656103
CCN1	466.457	0.283923	0.488025	0.581779	0.560715	0.868959
CCN2	590.44	0.5468	0.484849	1.12777	0.259416	0.692128
CCN3	203.833	0.521654	0.43596	1.19656	0.231477	0.664171
CCN4	29.7208	0.859931	0.618372	1.39064	0.164336	0.59498
CCN5	266.024	-0.209522	0.3691	-0.567655	0.570269	0.871925
CCN6	40.3738	-0.355872	0.678177	-0.524747	0.599759	0.883861
CCNA2	23.7025	0.788795	0.879172	0.897202	0.369611	0.765478
CCNB2	25.0611	0.716727	0.935312	0.766297	0.4435	0.814251
CCNB3	126.146	1.21059	0.541681	2.23488	0.0254253	0.33213
CCNC	95.9318	-0.634046	0.263813	-2.40339	0.0162437	0.277011
CCND1	249.458	-0.388084	0.306301	-1.267	0.205154	0.637176
CCND2	284.43	-1.24249	0.373195	-3.32933	0.000870544	0.0873984
CCND3	84.843	-0.251276	0.341727	-0.735312	0.46215	0.825436
CCNDBP1	197.503	-0.148358	0.225306	-0.658472	0.510235	0.844457
CCNE1	34.4661	1.27352	0.722927	1.76161	0.0781353	0.46675
CCNE2	23.3527	0.086768	0.683499	0.126947	0.898982	0.977247
CCNF	17.4951	0.255263	1.00787	0.253269	0.80006	0.948479
CCNG1	425.854	0.237524	0.281493	0.843802	0.39878	0.785011
CCNG2	142.902	-0.188573	0.278011	-0.678292	0.497587	0.839616
CCNH	138.812	-0.425617	0.381535	-1.11554	0.264621	0.69385
CCNI	527.76	-0.478564	0.204885	-2.33577	0.019503	0.29754
CCNI2	29.6859	-0.0979349	0.786663	-0.124494	0.900924	0.977906
CCNJ	44.5376	0.611716	0.6298	0.971287	0.331405	0.740939
CCNK	137.147	0.158183	0.21766	0.726741	0.467385	0.825931
CCNL1	530.862	-0.0418396	0.246702	-0.169596	0.865328	0.967964
CCNL2	302.384	-0.265665	0.275994	-0.962574	0.335761	0.74271
CCNQ	30.1152	0.156309	0.683035	0.228844	0.81899	0.954722
CCNT1	178.942	-0.178139	0.253133	-0.703735	0.481598	0.831151
CCNT2	324.551	-0.177151	0.180568	-0.981078	0.326554	0.737066
CCNY	344.49	0.0548655	0.173575	0.31609	0.751934	0.932632
CCNYL1	100.176	0.0502702	0.25459	0.197456	0.843471	0.960243
CCP110	457.384	0.136138	0.161069	0.845217	0.39799	0.784734
CCPG1	1065.88	-0.215095	0.229238	-0.938305	0.348088	0.751814
CCR1	81.0537	1.47499	0.599549	2.46017	0.0138872	0.269707
CCR10	62.447	0.845125	0.588231	1.43672	0.150797	0.578988
CCR2	32.0924	1.68044	0.708852	2.37065	0.0177567	0.286339
CCR5	40.1797	1.60332	0.563718	2.84419	0.00445251	0.178804
CCR6	22.079	0.380751	0.84635	0.449874	0.652801	0.904879
CCR7	20.0415	1.96355	0.979094	2.00547	0.0449124	0.389088
CCS	65.7315	0.383697	0.382328	1.00358	0.315581	0.729556
CCSAP	40.4172	-0.49494	0.653948	-0.756849	0.44914	0.81839
CCSER1	127.617	0.571358	0.524851	1.08861	0.276326	0.701333
CCSER2	367.933	-0.207216	0.220651	-0.939113	0.347673	0.751458
CCT2	231.613	-0.116523	0.166193	-0.701134	0.48322	0.832951
CCT3	1052.48	-0.0634984	0.166438	-0.381513	0.702822	0.917396
CCT4	395.377	-0.24119	0.152732	-1.57917	0.114297	0.525824
CCT5	429.869	-0.0359692	0.192608	-0.186749	0.851858	0.961942
CCT6A	435.147	0.121905	0.211807	0.575544	0.564923	0.87013
CCT6B	26.662	1.36364	0.798034	1.70874	0.0874984	0.483474
CCT8	368.356	-0.187321	0.189679	-0.98757	0.323363	0.735402
CD101	57.6687	0.975942	0.473052	2.06308	0.0391052	0.370488
CD109	908.606	-0.515012	0.194823	-2.64348	0.0082058	0.233643
CD151	564.376	-0.00778447	0.217294	-0.0358246	0.971422	0.994346
CD160	25.9355	0.867372	0.592058	1.46501	0.142918	0.567607
CD163	1308.5	0.658803	0.338943	1.9437	0.0519318	0.409955
CD164	626.274	-0.341493	0.199119	-1.71502	0.0863409	0.480706
CD164L2	8.6256	0.268436	1.06327	0.252462	0.800684	0.948479
CD180	45.3367	1.41878	0.586091	2.42075	0.0154883	0.276634
CD19	244.398	0.50154	0.287364	1.74531	0.0809305	0.470661
CD1A8	85.0782	0.649639	0.647772	1.00288	0.315917	0.729556
CD1C	33.0373	0.6113	0.655508	0.93256	0.351047	0.754346
CD2	54.3608	0.502101	0.520048	0.965491	0.334299	0.74271
CD200	157.452	0.486599	0.436482	1.11482	0.264928	0.693946
CD209	998.918	0.945648	0.409927	2.30687	0.0210621	0.307116
CD22	31.7721	2.83398	0.660912	4.28798	1.80308e-05	0.0101895
CD226	19.0559	0.604614	0.799588	0.756156	0.449555	0.81839
CD244	15.763	1.20886	1.1638	1.03872	0.298934	0.716211
CD248	2085.69	0.144955	0.401274	0.361237	0.717922	0.920908
CD274	53.5551	0.643965	0.393575	1.63619	0.101799	0.505461
CD276	351.753	0.0899943	0.339494	0.265084	0.790945	0.945648
CD2AP	644.013	-0.254995	0.192838	-1.32233	0.186059	0.620813
CD2BP2	327.524	-0.11071	0.199249	-0.555636	0.578459	0.87649
CD300E	23.56	-0.00110667	0.835028	-0.0013253	0.998943	0.999901
CD300H	26.9004	1.33021	0.764021	1.74106	0.0816732	0.471004
CD300LG	622.303	0.395447	0.261718	1.51097	0.130796	0.550473
CD302	235.256	0.188292	0.220473	0.854039	0.393084	0.78096
CD34	2624.97	-0.39477	0.312161	-1.26463	0.206002	0.637695
CD36	503.159	-0.520405	0.326252	-1.5951	0.110689	0.520681
CD37	90.6482	0.807306	0.435257	1.85478	0.0636274	0.43605
CD38	46.5715	1.5631	0.723626	2.1601	0.0307653	0.346909
CD3D	18.1484	1.10728	1.0608	1.04382	0.29657	0.714673
CD3E	50.65	1.32338	0.600879	2.20241	0.027636	0.337958
CD3G	24.007	1.44065	0.911432	1.58064	0.11396	0.525049
CD4	68.3897	2.93649	0.575573	5.10186	3.3633e-07	0.00139566
CD40	31.2383	0.834872	0.655599	1.27345	0.202858	0.636391
CD40LG	100.524	0.361675	0.296051	1.22166	0.221835	0.654029
CD44	2623.28	-0.397982	0.235821	-1.68765	0.0914793	0.491478
CD47	537.4	-0.0116098	0.178234	-0.0651378	0.948064	0.986811
CD48	44.4566	1.50096	0.582972	2.57467	0.0100335	0.251162
CD5	81.9542	-0.156639	0.452466	-0.346189	0.729201	0.924914
CD52	15.5869	0.442125	1.19694	0.369379	0.711845	0.920247
CD53	220.551	1.05589	0.346728	3.04529	0.00232458	0.13595
CD55	450.997	-0.341334	0.381924	-0.893721	0.371471	0.766271
CD58	83.9529	0.0142205	0.262261	0.0542225	0.956758	0.989962
CD59	291.711	0.0298368	0.304671	0.097931	0.921987	0.982211
CD6	49.0581	0.179135	0.679226	0.263734	0.791985	0.945965
CD63	1125.73	0.241441	0.247442	0.97575	0.329188	0.739053
CD68	86.8091	0.893621	0.485329	1.84127	0.0655822	0.440126
CD69	14.5233	1.92775	0.778941	2.47483	0.01333	0.266038
CD7	87.7439	0.9112	0.54022	1.68672	0.0916571	0.491827
CD72	55.9891	0.35653	0.671743	0.530753	0.59559	0.883086
CD74	2511.86	0.796916	0.310548	2.56616	0.0102832	0.251162
CD79A	1500.55	-0.523206	0.218673	-2.39264	0.0167278	0.279148
CD80	68.5901	0.443867	0.569303	0.779668	0.435586	0.808749
CD81	609.038	0.0742922	0.200277	0.370948	0.710676	0.919668
CD82	64.2655	-0.221488	0.517532	-0.42797	0.668673	0.91013
CD83	70.8333	-0.390083	0.323785	-1.20476	0.228297	0.66047
CD84	106.611	0.836265	0.342348	2.44274	0.0145763	0.270836
CD86	129.972	0.528176	0.403648	1.30851	0.190702	0.62449
CD9	802.597	-0.604608	0.200066	-3.02204	0.00251078	0.139788
CD93	650.2	0.482134	0.236961	2.03465	0.0418857	0.379605
CD96	18.3972	0.702136	1.04419	0.672419	0.501317	0.841318
CD99L2	30.6477	0.0730684	0.71596	0.102056	0.918712	0.982211
CDA	71.3055	2.3403	0.514603	4.54778	5.42136e-06	0.00843632
CDADC1	120.862	0.134495	0.417334	0.322273	0.747246	0.930401
CDAN1	167.131	0.328421	0.240513	1.3655	0.172095	0.604626
CDC123	282.709	-0.0903577	0.170282	-0.530635	0.595672	0.883086
CDC14A	204.442	0.305144	0.170746	1.78712	0.0739175	0.457191
CDC14B	140.436	-0.205128	0.261755	-0.783665	0.433237	0.808231
CDC16	146.836	0.0718334	0.222942	0.322207	0.747296	0.930401
CDC20	25.5419	1.28855	0.779549	1.65294	0.0983429	0.503416
CDC23	247.274	0.556496	0.347917	1.59951	0.109708	0.518342
CDC25A	23.0879	1.58668	0.804633	1.97193	0.048617	0.399967
CDC25B	279.861	0.328265	0.212175	1.54714	0.121829	0.535796
CDC25C	8.71973	1.19936	0.977623	1.22681	0.219894	0.651772
CDC26	70.2813	0.0965097	0.361643	0.266865	0.789573	0.944958
CDC27	218.892	0.0318075	0.191936	0.165719	0.868378	0.968692
CDC34	140.574	-0.00613783	0.254741	-0.0240944	0.980777	0.997215
CDC37	327.968	0.107135	0.209914	0.510375	0.609789	0.889428
CDC37L1	205.525	-0.130319	0.166294	-0.783665	0.433237	0.808231
CDC40	162.958	-0.322518	0.314379	-1.02589	0.304944	0.721234
CDC42	494.707	-0.263299	0.176643	-1.49057	0.136074	0.558356
CDC42BPA	2025.84	-0.189165	0.203349	-0.930246	0.352244	0.754508
CDC42BPB	1311.93	-0.000570999	0.134939	-0.00423153	0.996624	0.999521
CDC42BPG	406.984	-0.537521	0.454505	-1.18265	0.236947	0.671009
CDC42EP1	120.019	-0.043333	0.352252	-0.123017	0.902093	0.978543
CDC42EP2	57.6132	-0.431463	0.453044	-0.952365	0.340912	0.746533
CDC42EP3	103.041	-0.805615	0.449534	-1.79211	0.0731152	0.455789
CDC42EP5	29.6411	0.23639	0.64882	0.364339	0.715605	0.920687
CDC42SE1	200.33	0.00153069	0.257593	0.00594227	0.995259	0.999521
CDC42SE2	93.8188	0.0171195	0.438879	0.0390074	0.968884	0.992564
CDC45	22.5807	1.03359	0.758513	1.36265	0.172994	0.605625
CDC5L	528.075	-0.244254	0.23941	-1.02023	0.307619	0.721775
CDC6	65.9115	0.712623	0.481155	1.48107	0.138588	0.560546
CDC7	540.131	0.573469	0.217255	2.63961	0.00830006	0.234303
CDC73	361.516	-0.0829967	0.239639	-0.34634	0.729087	0.924914
CDCA2	33.2522	0.669218	0.562301	1.19014	0.233991	0.666579
CDCA3	32.7466	-0.306393	0.633013	-0.484024	0.628369	0.897598
CDCA4	97.6934	-0.243112	0.387925	-0.626698	0.530857	0.853313
CDCA7L	284.425	-0.257221	0.175826	-1.46292	0.143488	0.568518
CDCP1	77.5284	-0.338308	0.889782	-0.380215	0.703786	0.917396
CDH1	839.325	-1.24319	0.792312	-1.56906	0.116633	0.529293
CDH10	86.0953	1.49923	0.637928	2.35015	0.0187658	0.292834
CDH11	894.757	1.00155	0.278925	3.59076	0.000329715	0.0513078
CDH13	715.029	-0.146535	0.248748	-0.589092	0.555799	0.86527
CDH17	125.127	0.563327	0.367654	1.53222	0.125468	0.542392
CDH19	94.0479	1.21825	0.658504	1.85003	0.0643099	0.437332
CDH2	52.5619	1.55018	0.550235	2.8173	0.00484294	0.18608
CDH20	271.394	0.442348	0.312217	1.4168	0.156542	0.586215
CDH22	33.8152	1.25234	0.682631	1.83458	0.066568	0.443104
CDH23	159.817	0.527999	0.374002	1.41175	0.158023	0.587056
CDH24	40.8856	0.66544	0.739257	0.900147	0.368042	0.764646
CDH3	293.559	0.326762	0.352762	0.926297	0.354292	0.756307
CDH4	382.227	0.760442	0.487849	1.55877	0.119052	0.532558
CDH5	540.482	0.501182	0.237574	2.10959	0.034894	0.359593
CDH8	22.584	0.422043	0.98806	0.427144	0.669275	0.91013
CDHR2	392.799	0.524195	0.357829	1.46493	0.142939	0.567607
CDIN1	52.7598	-0.535254	0.438582	-1.22042	0.222305	0.654701
CDIP1	59.5582	0.815562	0.405224	2.01262	0.0441545	0.387968
CDIPT	147.254	0.0770736	0.289913	0.265851	0.790354	0.94529
CDK1	39.9578	0.224795	0.650707	0.345462	0.729747	0.924914
CDK10	103.176	-0.100663	0.305539	-0.329461	0.741807	0.927483
CDK12	933.888	0.0547125	0.145181	0.376858	0.706279	0.917531
CDK13	628.656	-0.0600439	0.172737	-0.347604	0.728138	0.924914
CDK14	308.959	0.232801	0.256748	0.90673	0.36455	0.763271
CDK15	24.2959	0.980888	1.11117	0.882754	0.377369	0.771533
CDK17	236.728	0.102339	0.21542	0.475069	0.634737	0.899408
CDK18	21.4041	2.16139	0.945434	2.28613	0.0222464	0.312567
CDK19	159.197	0.15917	0.282746	0.562944	0.573473	0.873899
CDK2	41.6446	0.779393	0.556425	1.40072	0.161299	0.590489
CDK20	204.02	0.180334	0.239096	0.754232	0.45071	0.818869
CDK2AP1	129.896	-0.35254	0.372641	-0.946058	0.344119	0.749316
CDK2AP2	44.6176	-0.303029	0.567961	-0.533538	0.593661	0.882967
CDK3	23.6708	1.73038	0.899014	1.92476	0.05426	0.413645
CDK4	249.907	0.393065	0.217336	1.80856	0.07052	0.450886
CDK5	30.3829	-0.380588	0.669845	-0.568173	0.569917	0.871925
CDK5RAP1	156.865	0.215295	0.261463	0.823426	0.410266	0.793316
CDK5RAP2	448.804	0.160233	0.150535	1.06442	0.287138	0.708198
CDK5RAP3	212.667	0.0255199	0.30977	0.0823835	0.934342	0.983923
CDK6	99.9758	0.270089	0.314116	0.859839	0.389878	0.779553
CDK7	105.992	-0.2976	0.324635	-0.91672	0.359289	0.759316
CDK8	63.2218	0.450815	0.440928	1.02242	0.306581	0.721765
CDK9	469.201	-0.216848	0.189688	-1.14318	0.252963	0.687735
CDKAL1	203.839	-0.197087	0.160428	-1.22851	0.219254	0.651029
CDKL1	18.2966	-0.0527905	0.935142	-0.0564519	0.954982	0.989605
CDKL2	188.341	-0.31427	0.268244	-1.17158	0.241365	0.67629
CDKL3	211.96	0.570252	0.36381	1.56744	0.117011	0.530192
CDKL5	173.67	0.1872	0.31257	0.598905	0.549236	0.863105
CDKN1A	2600.56	0.443442	0.300254	1.47689	0.139705	0.560849
CDKN1B	387.893	-0.1944	0.291276	-0.667406	0.504513	0.842592
CDKN2AIP	100.118	0.220918	0.382854	0.577029	0.56392	0.870078
CDKN2AIPNL	34.1818	-0.096577	0.628615	-0.153635	0.877898	0.970559
CDKN2C	36.0428	-0.792309	0.507641	-1.56077	0.118579	0.532171
CDKN2D	23.4306	-0.651348	0.707209	-0.921012	0.357044	0.758119
CDKN3	12.3513	0.877625	0.897816	0.97751	0.328317	0.738031
CDO1	152.757	-1.04487	0.41661	-2.50803	0.0121406	0.261832
CDON	1337.52	-0.205273	0.237438	-0.864533	0.387295	0.777774
CDR2	64.4719	0.167622	0.615928	0.272145	0.78551	0.943593
CDR2L	249.914	0.488835	0.310674	1.57347	0.11561	0.527531
CDS1	67.2845	-0.538114	0.550759	-0.977041	0.328549	0.738419
CDS2	451.628	-0.107479	0.206012	-0.521713	0.60187	0.885145
CDSN	285.218	-1.32773	1.0514	-1.26282	0.206655	0.638532
CDT1	26.606	0.264994	0.847481	0.312684	0.754521	0.933886
CDV3	137.552	0.382091	0.262524	1.45545	0.145544	0.572067
CDYL	207.193	-0.0253815	0.214458	-0.118352	0.905789	0.979517
CDYL2	51.8674	0.34363	0.491145	0.69965	0.484146	0.833823
CEACAM28	214.833	0.98675	0.401375	2.45843	0.0139548	0.270176
CEBPB	266.349	0.0139622	0.329616	0.0423591	0.966212	0.992113
CEBPG	34.504	-0.383741	0.529298	-0.724999	0.468453	0.825931
CEBPZ	420.344	-0.0281408	0.165389	-0.170149	0.864893	0.967912
CECR2	230.537	0.389951	0.31493	1.23822	0.215636	0.648732
CEL	163.859	-0.140937	0.243437	-0.578945	0.562627	0.869566
CELF1	294.01	-0.0265707	0.174633	-0.152151	0.879068	0.970639
CELF2	1178.03	-0.0127608	0.281131	-0.0453908	0.963796	0.991566
CELF4	19.4896	0.807074	0.752195	1.07296	0.28329	0.705778
CELSR1	308.686	-0.779793	0.400693	-1.94611	0.0516413	0.409782
CELSR2	374.216	-0.942105	0.743639	-1.26688	0.205196	0.637176
CEMIP	139.796	3.59076	1.13302	3.1692	0.00152858	0.113948
CEMIP2	1209.78	0.680579	0.314008	2.16739	0.0302048	0.344972
CENATAC	44.6396	-0.498316	0.319987	-1.5573	0.119399	0.532775
CENPA	11.993	0.985868	1.15266	0.855296	0.392387	0.78096
CENPB	614.231	-0.0937483	0.164872	-0.568612	0.569619	0.871925
CENPE	192.369	-0.0727765	0.22975	-0.316763	0.751423	0.932456
CENPF	361.336	0.776112	0.684366	1.13406	0.25677	0.689948
CENPH	15.3844	1.29344	0.698301	1.85226	0.0639881	0.436965
CENPI	58.0557	1.04365	0.522076	1.99904	0.0456045	0.390799
CENPJ	136.235	0.295671	0.330494	0.894631	0.370984	0.765899
CENPL	15.9853	0.843597	0.87812	0.960685	0.33671	0.743196
CENPM	31.6795	0.515376	0.608049	0.84759	0.396666	0.78365
CENPN	13.539	0.508487	0.962772	0.528149	0.597396	0.883462
CENPO	79.7643	0.546429	0.356426	1.53308	0.125256	0.541804
CENPP	28.3935	-0.772625	0.553556	-1.39575	0.162791	0.592477
CENPQ	25.2168	-0.10645	0.686337	-0.155098	0.876744	0.970559
CENPT	21.7278	2.56944	1.08634	2.36522	0.0180194	0.287594
CENPU	69.2192	2.78685	0.596149	4.67475	2.94315e-06	0.00610654
CENPV	22.5979	-0.191757	0.738441	-0.259678	0.795112	0.946757
CENPW	14.6668	-0.126832	0.762086	-0.166427	0.867821	0.968692
CEP104	267.702	-0.21907	0.161103	-1.35981	0.17389	0.607405
CEP112	129.553	0.56332	0.293392	1.92003	0.0548545	0.415886
CEP120	652.825	-0.0162647	0.16438	-0.0989456	0.921181	0.982211
CEP126	31.027	-0.011169	0.733294	-0.0152312	0.987848	0.997753
CEP128	220.704	0.137656	0.181539	0.758274	0.448287	0.817688
CEP131	302.725	-0.124143	0.226818	-0.547325	0.584156	0.879553
CEP135	174.132	0.241134	0.22203	1.08604	0.277459	0.701813
CEP152	194.83	0.635848	0.21508	2.95633	0.00311324	0.157548
CEP162	225.235	0.0755412	0.207094	0.364768	0.715284	0.920545
CEP164	378.533	0.101155	0.214283	0.472063	0.636882	0.899921
CEP170	793.168	0.155696	0.216246	0.719994	0.471528	0.827174
CEP19	67.1321	0.0990787	0.339667	0.291694	0.770521	0.94121
CEP192	1022.14	-0.27837	0.111351	-2.49994	0.0124215	0.264786
CEP20	33.7068	-0.487143	0.57037	-0.854083	0.393059	0.78096
CEP250	752.745	0.085216	0.167072	0.510056	0.610012	0.889544
CEP290	279.241	-0.20604	0.215769	-0.954907	0.339625	0.745545
CEP295	623.421	-0.21884	0.106765	-2.04974	0.0403902	0.375248
CEP295NL	132.153	0.530163	0.398702	1.32972	0.18361	0.618107
CEP350	1619.19	-0.161983	0.151412	-1.06982	0.284703	0.707155
CEP41	78.7542	0.303327	0.391273	0.775232	0.438203	0.809858
CEP43	49.8324	-0.00635283	0.566291	-0.0112183	0.991049	0.998994
CEP44	51.8181	-0.33418	0.432626	-0.772446	0.439851	0.810854
CEP55	14.1341	0.872236	0.945644	0.922372	0.356335	0.757515
CEP57	211.688	0.155007	0.248983	0.622561	0.533573	0.854245
CEP57L1	33.7622	-0.6837	0.536698	-1.2739	0.202698	0.636391
CEP63	353.973	-0.362457	0.195455	-1.85442	0.063679	0.43605
CEP68	346.672	0.376026	0.213177	1.76391	0.0777469	0.466444
CEP70	131.039	-0.0855146	0.27196	-0.314438	0.753188	0.933258
CEP72	19.251	-0.732822	0.976105	-0.750762	0.452796	0.819917
CEP78	68.9634	0.0997836	0.278857	0.35783	0.72047	0.921518
CEP83	209.127	0.365749	0.218618	1.67301	0.0943259	0.494219
CEP85	136.425	0.152937	0.32322	0.473168	0.636093	0.899408
CEP85L	394.653	0.428524	0.274614	1.56046	0.118651	0.532171
CEP89	181.639	-0.0523955	0.250134	-0.209469	0.834082	0.957519
CEP95	404.197	0.0710721	0.135432	0.52478	0.599736	0.883861
CEP97	154.746	0.320183	0.199005	1.60892	0.107633	0.514431
CEPT1	130.017	-0.0986606	0.225827	-0.436886	0.662194	0.906832
CERCAM	418.317	0.32441	0.401636	0.807721	0.419251	0.80005
CERK	652.395	-0.225861	0.256058	-0.882069	0.37774	0.771573
CERKL	39.145	0.693746	0.647724	1.07105	0.284146	0.706055
CERS2	159.318	0.0837064	0.169556	0.493681	0.621532	0.894089
CERS3	92.7418	-1.44356	0.76115	-1.89655	0.0578875	0.423616
CERS4	159.464	-0.660056	0.365426	-1.80626	0.0708771	0.451099
CERS5	176.577	-0.192415	0.352652	-0.545622	0.585326	0.879598
CERS6	76.1014	-0.353395	0.499665	-0.707264	0.479402	0.831151
CERT1	452.12	-0.371937	0.153319	-2.4259	0.0152704	0.27511
CES2	131.095	-0.982204	0.549119	-1.78869	0.0736648	0.4567
CES5A	680.56	-0.673876	0.506033	-1.33168	0.182964	0.617291
CETN3	119.047	0.208676	0.370692	0.562935	0.573479	0.873899
CFAP100	24.2356	1.13295	0.59689	1.89808	0.0576852	0.423616
CFAP126	149.26	0.152355	0.302916	0.50296	0.614993	0.891401
CFAP161	25.9091	-0.225772	0.838167	-0.269365	0.787649	0.944158
CFAP20	79.8114	-0.679618	0.387221	-1.75512	0.0792395	0.468314
CFAP206	268.96	1.33349	0.453083	2.94315	0.00324887	0.159862
CFAP20DC	189.596	0.382691	0.205037	1.86645	0.0619789	0.431895
CFAP251	194.999	0.454316	0.351074	1.29408	0.195639	0.630636
CFAP298-TCP10L	251.974	-0.103431	0.194638	-0.531405	0.595138	0.883061
CFAP300	16.6889	0.218807	0.734162	0.298037	0.765675	0.938732
CFAP36	131.606	-0.0221155	0.299651	-0.0738042	0.941166	0.9849
CFAP410	50.485	-0.292966	0.363147	-0.806741	0.419816	0.80005
CFAP43	460.188	0.992657	0.418036	2.37457	0.0175692	0.285907
CFAP44	26.2268	-0.396086	0.748652	-0.529065	0.59676	0.883309
CFAP45	972.672	0.309284	0.292969	1.05569	0.291111	0.711291
CFAP46	26.7573	2.80265	0.823303	3.40415	0.0006637	0.0779472
CFAP54	70.4298	1.14546	0.736337	1.55562	0.1198	0.532775
CFAP61	14.1528	1.17165	1.17848	0.994201	0.320125	0.733468
CFAP65	31.0522	2.13907	0.802772	2.66461	0.00770774	0.228811
CFAP70	35.5275	0.448999	0.823054	0.545528	0.585391	0.879598
CFAP73	306.593	0.421864	0.296632	1.42218	0.154974	0.584275
CFAP91	38.8953	0.815747	0.527092	1.54764	0.12171	0.535796
CFAP92	308.21	0.578746	0.348942	1.65857	0.0972015	0.501684
CFAP94	30.9908	0.283419	0.433727	0.653449	0.513467	0.846346
CFAP97	196.565	0.0162999	0.233886	0.0696915	0.944439	0.986106
CFDP1	821.901	-0.0627673	0.179878	-0.348943	0.727132	0.924718
CFI	171.186	0.991799	0.393746	2.51888	0.0117728	0.260874
CFL1	1962.23	-0.0356947	0.181288	-0.196895	0.84391	0.960243
CFL2	140.624	-0.031552	0.356763	-0.0884396	0.929527	0.982928
CFLAR	476.881	0.107396	0.212685	0.504955	0.613591	0.891178
CFP	33.5891	0.406104	0.545656	0.74425	0.456725	0.822832
CFTR	7.57997	0.0182348	0.991153	0.0183975	0.985322	0.997654
CGA	39.8738	1.45985	0.859522	1.69844	0.0894244	0.487378
CGAS	13.5632	0.997383	0.976724	1.02115	0.307183	0.721765
CGGBP1	114.174	0.0962964	0.254087	0.37899	0.704695	0.917531
[truncated: 10,450 more rows]

## Sheet: Table S4. CCM Correlation
	FOXS1	KLK2	CDA	STEAP2	TSGA10IP	CD22	KIF26B	UCHL1	F5	SFRP2	CENPU	RGSL1	VAV1	ADGRE2	CARD11	TM4SF18	OR7A60	TRANK1	MS4A7	Mitotic_Count
FOXS1	1	0.24	0.28	-0.03	-0.1	-0.01	0.19	0.42	0.4	0.43	-0.05	0.28	0.38	0.13	0.49	0.6	0.64	0.56	0.73	0.53
KLK2	0.24	1	0.36	0.6	0.82	0.61	0.19	0.9	0.25	0.04	0.87	0.92	0.35	0.48	0.43	0.63	0.8	0.81	0.64	0.54
CDA	0.28	0.36	1	0.83	0.32	0.76	0.49	0.37	0.62	0.37	0.29	0.38	0.86	0.83	0.58	0.62	0.5	0.41	0.66	0.55
STEAP2	-0.03	0.6	0.83	1	0.63	0.85	0.34	0.44	0.54	0.19	0.64	0.56	0.65	0.84	0.42	0.55	0.46	0.49	0.51	0.55
TSGA10IP	-0.1	0.82	0.32	0.63	1	0.73	0.25	0.72	0.24	0.22	0.9	0.85	0.31	0.55	0.2	0.54	0.53	0.71	0.39	0.55
CD22	-0.01	0.61	0.76	0.85	0.73	1	0.32	0.6	0.52	0.33	0.61	0.64	0.6	0.79	0.37	0.66	0.42	0.58	0.46	0.56
KIF26B	0.19	0.19	0.49	0.34	0.25	0.32	1	0.28	0.38	0.36	0.21	0.25	0.61	0.49	0.75	0.46	0.41	0.12	0.56	0.56
UCHL1	0.42	0.9	0.37	0.44	0.72	0.6	0.28	1	0.28	0.27	0.71	0.88	0.39	0.43	0.46	0.75	0.84	0.85	0.68	0.56
F5	0.4	0.25	0.62	0.54	0.24	0.52	0.38	0.28	1	0.66	0.11	0.3	0.53	0.32	0.25	0.71	0.29	0.48	0.59	0.57
SFRP2	0.43	0.04	0.37	0.19	0.22	0.33	0.36	0.27	0.66	1	-0.02	0.3	0.32	0.3	0.08	0.63	0.25	0.44	0.44	0.57
CENPU	-0.05	0.87	0.29	0.64	0.9	0.61	0.21	0.71	0.11	-0.02	1	0.78	0.28	0.52	0.33	0.4	0.6	0.64	0.42	0.58
RGSL1	0.28	0.92	0.38	0.56	0.85	0.64	0.25	0.88	0.3	0.3	0.78	1	0.32	0.55	0.39	0.73	0.77	0.83	0.66	0.6
VAV1	0.38	0.35	0.86	0.65	0.31	0.6	0.61	0.39	0.53	0.32	0.28	0.32	1	0.72	0.69	0.55	0.63	0.49	0.7	0.61
ADGRE2	0.13	0.48	0.83	0.84	0.55	0.79	0.49	0.43	0.32	0.3	0.52	0.55	0.72	1	0.62	0.58	0.54	0.45	0.56	0.63
CARD11	0.49	0.43	0.58	0.42	0.2	0.37	0.75	0.46	0.25	0.08	0.33	0.39	0.69	0.62	1	0.51	0.71	0.32	0.78	0.64
TM4SF18	0.6	0.63	0.62	0.55	0.54	0.66	0.46	0.75	0.71	0.63	0.4	0.73	0.55	0.58	0.51	1	0.68	0.79	0.77	0.68
OR7A60	0.64	0.8	0.5	0.46	0.53	0.42	0.41	0.84	0.29	0.25	0.6	0.77	0.63	0.54	0.71	0.68	1	0.8	0.88	0.69
TRANK1	0.56	0.81	0.41	0.49	0.71	0.58	0.12	0.85	0.48	0.44	0.64	0.83	0.49	0.45	0.32	0.79	0.8	1	0.7	0.69
MS4A7	0.73	0.64	0.66	0.51	0.39	0.46	0.56	0.68	0.59	0.44	0.42	0.66	0.7	0.56	0.78	0.77	0.88	0.7	1	0.79
Mitotic_Count	0.53	0.54	0.55	0.55	0.55	0.56	0.56	0.56	0.57	0.57	0.58	0.6	0.61	0.63	0.64	0.68	0.69	0.69	0.79	1

## Sheet: Table S5. CMM CAS v Normal
	baseMean	log2FoldChange	lfcSE	stat	pvalue	padj
A1BG	11.4573	0.574982	0.839061	0.685268	0.493175	0.645681
A1CF	16.879	6.31663	1.64566	3.83835	0.000123863	0.00103345
A2ML1	102.504	0.373454	1.45727	0.25627	0.797742	0.876236
A4GALT	88.5956	-0.328694	0.385795	-0.851991	0.394219	0.555025
A4GNT	12.3225	5.8601	1.64545	3.5614	0.000368888	0.00231209
AAAS	63.0073	0.445875	0.373419	1.19404	0.232464	0.381824
AADAC	14.8721	5.78261	0.980929	5.89503	3.74613e-09	3.19296e-07
AADACL3	16.193	3.06889	1.56717	1.95824	0.0502024	0.118289
AADACL4	17.4904	6.3672	1.56429	4.07036	4.69407e-05	0.000506234
AADAT	2943.71	1.98898	0.484774	4.10291	4.07987e-05	0.000453694
AAGAB	121.698	0.58124	0.18157	3.2012	0.00136857	0.00652605
AAK1	358.446	0.269408	0.212639	1.26697	0.205165	0.348444
AAMDC	28.1485	0.898066	0.440579	2.03838	0.0415122	0.102088
AAMP	152.708	-0.230077	0.192605	-1.19455	0.232262	0.381537
AAR2	31.9863	-0.461337	0.584005	-0.789954	0.429555	0.589332
AARS1	391.12	-0.104399	0.161219	-0.647558	0.517271	0.667411
AARS2	136.575	1.21685	0.505627	2.40662	0.0161009	0.0480058
AASDH	1183.56	1.43709	0.405309	3.54567	0.000391621	0.00241837
AASDHPPT	36.0103	0.25306	0.37748	0.670393	0.502607	0.654599
AASS	32.9139	2.85596	0.800806	3.56636	0.000361974	0.00227778
AATF	292.148	0.168966	0.168443	1.00311	0.31581	0.475938
AATK	16.6817	3.41939	0.785832	4.3513	1.35336e-05	0.000199211
ABAT	139.847	0.701162	0.395015	1.77503	0.0758933	0.164199
ABCA1	1357.74	0.0127255	0.173544	0.0733274	0.941546	0.967162
ABCA12	125.81	1.39335	0.797851	1.74638	0.0807448	0.172286
ABCA13	126.963	4.87256	1.22363	3.98205	6.83242e-05	0.000669323
ABCA2	170.104	0.367044	0.221211	1.65925	0.0970662	0.198597
ABCA3	215.242	-0.425414	0.294149	-1.44625	0.148106	0.273287
ABCA4	200.638	2.60985	0.640535	4.07449	4.61152e-05	0.000499547
ABCA5	1423.37	0.577878	0.313676	1.84228	0.0654344	0.146124
ABCA7	46.5167	-2.27474	0.76702	-2.96568	0.00302012	0.0124065
ABCB1	54.9429	0.224503	0.447685	0.501476	0.616036	0.74786
ABCB10	97.1316	-0.570505	0.341736	-1.66943	0.095032	0.195249
ABCB11	50.8845	6.87162	1.26191	5.4454	5.16887e-08	2.70492e-06
ABCB4	32.409	4.26801	0.997597	4.27829	1.88336e-05	0.000252903
ABCB5	22.1334	2.65265	1.46883	1.80596	0.070924	0.155624
ABCB6	95.2125	0.966671	0.289472	3.33943	0.000839498	0.00440938
ABCB7	552.573	1.58626	0.419793	3.77867	0.000157669	0.00122637
ABCB8	136.313	-0.543236	0.24188	-2.24589	0.0247112	0.067851
ABCB9	27.2639	4.42892	1.00248	4.41798	9.96277e-06	0.000157392
ABCC1	205.393	0.857889	0.24516	3.4993	0.000466488	0.00278057
ABCC10	160.06	-0.284427	0.326299	-0.871676	0.383385	0.544786
ABCC11	76.9041	3.98168	1.4763	2.69707	0.00699525	0.0244105
ABCC12	127.264	3.12602	0.70623	4.42634	9.58456e-06	0.000153042
ABCC2	52.7037	6.71978	1.25529	5.35315	8.64355e-08	4.19905e-06
ABCC3	107.597	0.731524	0.416005	1.75845	0.0786711	0.168628
ABCC4	160.021	1.07108	0.231208	4.63255	3.61181e-06	7.3654e-05
ABCC5	218.091	0.480672	0.313064	1.53538	0.124691	0.240443
ABCC6	1345.63	1.56398	0.435297	3.5929	0.000327023	0.00211282
ABCC8	78.8959	5.67442	1.2403	4.57503	4.76153e-06	9.02954e-05
ABCC9	329.76	0.304451	0.266362	1.143	0.253039	0.405239
ABCD1	60.3731	-0.436418	0.343519	-1.27043	0.20393	0.347136
ABCD2	30.3193	4.04042	0.803882	5.02614	5.00454e-07	1.59719e-05
ABCD3	206.723	0.090394	0.201777	0.44799	0.65416	0.775297
ABCD4	94.661	0.300768	0.374032	0.804124	0.421325	0.581413
ABCE1	172.058	-0.248414	0.240385	-1.0334	0.301418	0.459552
ABCF1	353.488	0.216054	0.117814	1.83385	0.0666758	0.148337
ABCF3	171.324	-0.41087	0.210012	-1.95641	0.0504164	0.118714
ABCG1	67.8186	-0.181709	0.311113	-0.584059	0.55918	0.702008
ABCG2	63.0185	-0.4271	0.581269	-0.734772	0.462478	0.618869
ABCG4	59.4596	2.82096	0.863562	3.26666	0.00108826	0.00545049
ABCG5	23.4493	4.34349	1.10249	3.93971	8.15815e-05	0.000762964
ABCG8	26.1254	4.82364	1.44118	3.347	0.0008169	0.00431297
ABHD1	46.1668	0.0234429	0.507907	0.0461559	0.963186	0.978845
ABHD10	22.5613	1.24033	0.560641	2.21235	0.0269426	0.0724955
ABHD11	16.846	0.842618	0.783448	1.07553	0.282139	0.438617
ABHD12	96.6764	0.173204	0.253055	0.684451	0.49369	0.646178
ABHD12B	27.2496	0.517522	0.542349	0.954223	0.339971	0.501621
ABHD13	74.1566	0.673689	0.409315	1.6459	0.0997854	0.202848
ABHD14B	53.5687	0.113774	0.336057	0.338556	0.734944	0.835092
ABHD15	67.939	0.878923	0.557687	1.57602	0.115022	0.225918
ABHD16A	151.826	0.500868	0.172916	2.8966	0.00377228	0.0148082
ABHD17A	52.5538	-0.399758	0.476424	-0.83908	0.401424	0.561998
ABHD17B	58.8719	-0.0979915	0.435304	-0.22511	0.821893	0.891951
ABHD18	62.3814	-0.685452	0.279644	-2.45116	0.0142398	0.0434118
ABHD2	132.55	0.88364	0.259673	3.4029	0.000666755	0.00365921
ABHD3	55.0973	-0.590854	0.425426	-1.38885	0.164877	0.296132
ABHD4	199.115	-0.234627	0.196871	-1.19178	0.233348	0.382967
ABHD5	873.292	0.515679	0.237991	2.1668	0.0302501	0.0792382
ABHD6	31.1542	0.866847	0.552498	1.56896	0.116658	0.228468
ABHD8	27.6803	0.392045	0.426452	0.919317	0.35793	0.520138
ABI1	193.005	-0.160066	0.224404	-0.713292	0.475665	0.631117
ABI2	196.199	0.980665	0.230703	4.25078	2.13029e-05	0.000277171
ABI3	84.1292	-0.216419	0.45382	-0.476883	0.633446	0.760306
ABI3BP	1906.37	1.64073	0.443044	3.70332	0.000212797	0.0015269
ABITRAM	43.0314	0.866352	0.604108	1.4341	0.151543	0.277829
ABL1	590.503	0.0149695	0.29455	0.0508216	0.959468	0.97718
ABL2	140.816	0.309873	0.333516	0.929109	0.352832	0.515312
ABLIM1	725.839	0.333165	0.203289	1.63887	0.101239	0.205218
ABLIM2	114.732	1.74117	0.541487	3.21554	0.001302	0.00626737
ABLIM3	223.869	0.208415	0.203391	1.0247	0.305505	0.464243
ABO	10.6271	0.03055	1.09566	0.0278829	0.977756	0.986628
ABR	488.601	-0.457683	0.147875	-3.09505	0.00196777	0.00877209
ABRA	25.9418	2.85968	0.792574	3.60809	0.000308465	0.0020215
ABRACL	80.738	-0.174852	0.261361	-0.669004	0.503493	0.655513
ABRAXAS1	85.8489	0.313232	0.364247	0.859943	0.38982	0.550431
ABRAXAS2	75.6681	0.525819	0.371361	1.41593	0.156797	0.284965
ABT1	27.4394	0.511336	0.596959	0.856567	0.391684	0.552222
ABTB1	60.8384	-1.02153	0.539604	-1.8931	0.0583445	0.133453
ABTB2	45.5346	-0.0712678	0.538877	-0.132253	0.894785	0.938611
ACAA1	2337.87	0.660148	0.329287	2.00478	0.0449866	0.108477
ACACA	377.939	0.119128	0.135409	0.879769	0.378984	0.540636
ACACB	131.39	1.37135	0.631248	2.17245	0.0298218	0.0783469
ACAD11	114.31	-0.0949414	0.240071	-0.395471	0.692495	0.804164
ACAD8	110.223	0.339181	0.218014	1.55578	0.119761	0.233039
ACAD9	75.3352	0.245573	0.270326	0.908433	0.36365	0.525272
ACADL	69.2108	0.195198	0.341599	0.571425	0.567711	0.709091
ACADM	236.778	0.23676	0.228962	1.03406	0.301109	0.45923
ACADS	37.6998	-0.750162	0.498753	-1.50408	0.132562	0.251116
ACADSB	185.413	-0.739779	0.250815	-2.9495	0.00318287	0.0129258
ACADVL	274.742	-0.0966556	0.165208	-0.585053	0.558512	0.701665
ACAN	79.6695	2.50047	0.940505	2.65865	0.00784546	0.0267671
ACAP1	234.757	-1.30299	0.323382	-4.02926	5.59533e-05	0.000575878
ACAP2	502.457	-0.858995	0.226301	-3.79581	0.000147163	0.00116697
ACAP3	76.9036	-0.634098	0.375481	-1.68876	0.0912654	0.189452
ACAT1	214.754	0.545959	0.210687	2.59133	0.00956053	0.0314563
ACAT2	53.5093	0.16759	0.298193	0.562021	0.574102	0.714253
ACBD3	184.583	-0.0567124	0.275779	-0.205644	0.837069	0.901956
ACBD4	42.624	0.516571	0.375514	1.37564	0.168934	0.301216
ACBD5	134.371	-0.748672	0.226555	-3.30459	0.000951157	0.00490003
ACBD6	137.529	-0.240703	0.351097	-0.685574	0.492982	0.645529
ACCS	58.9562	0.468072	0.405454	1.15444	0.248319	0.400095
ACD	45.241	-0.345536	0.359376	-0.961487	0.336308	0.498075
ACE	294.335	-0.345902	0.258429	-1.33848	0.180741	0.31783
ACE2	40.6024	1.39265	1.11529	1.24869	0.211779	0.356676
ACER1	19.3038	5.52972	1.34913	4.09873	4.15418e-05	0.000459394
ACER2	3262.4	0.951654	0.386801	2.46032	0.0138815	0.0425655
ACER3	20.8472	-0.342803	0.608593	-0.56327	0.573251	0.713444
ACHE	22.7238	3.19931	0.91914	3.48076	0.000499995	0.00293326
ACIN1	1565.07	-0.62037	0.190807	-3.2513	0.00114878	0.00569349
ACKR1	9148.34	4.9729	0.443013	11.2252	3.0678e-29	2.24817e-25
ACKR2	60.5772	1.78749	0.58893	3.03514	0.00240423	0.0102892
ACKR3	355.252	2.87502	0.457394	6.28564	3.26508e-10	4.69446e-08
ACKR4	56.1284	3.53559	0.712448	4.96259	6.95594e-07	2.10214e-05
ACLY	333.085	0.25434	0.165224	1.53937	0.123715	0.238774
ACMSD	13.3887	4.18144	1.19732	3.49232	0.000478843	0.00283876
ACO1	1692.9	1.61677	0.444058	3.64089	0.000271696	0.00183025
ACO2	227.838	0.194769	0.257056	0.75769	0.448636	0.607197
ACOD1	28.6833	0.550833	0.702657	0.783929	0.433082	0.592454
ACOT11	26.8596	3.11014	0.945166	3.29058	0.000999812	0.00511183
ACOT12	23.7615	1.64153	1.02706	1.59829	0.109979	0.217967
ACOT13	42.5318	0.284596	0.420744	0.676411	0.49878	0.651163
ACOT6	53.7424	-0.141211	0.512839	-0.275351	0.783046	0.865969
ACOT7	25.428	1.4674	0.737699	1.98916	0.0466834	0.111736
ACOT8	344.567	3.40932	0.717887	4.74911	2.04317e-06	4.74428e-05
ACOT9	232.925	-0.217415	0.239167	-0.909053	0.363322	0.525028
ACOX1	353.367	0.319857	0.2176	1.46993	0.14158	0.264372
ACOX2	32.6667	3.41207	0.860471	3.96534	7.32899e-05	0.00070297
ACOX3	389.893	1.70789	0.379361	4.50202	6.73095e-06	0.000117412
ACOXL	305.539	1.3312	0.517189	2.57391	0.0100557	0.0327835
ACP2	140.845	-0.0953545	0.258936	-0.368254	0.712683	0.81895
ACP3	65.8788	0.127121	0.439368	0.289327	0.772331	0.859259
ACP4	13.0599	5.94484	1.66553	3.56934	0.000357879	0.002257
ACP5	96.7121	-0.41028	0.401789	-1.02113	0.307192	0.46596
ACP6	30.7371	0.166238	0.582979	0.285153	0.775527	0.861401
ACP7	14.6401	2.72068	1.37918	1.97268	0.048532	0.11528
ACR	26.9549	2.46823	0.827975	2.98104	0.00287271	0.0118971
ACRBP	36.7415	2.3423	0.836151	2.80129	0.00508992	0.0188715
ACRV1	7.59126	1.8409	1.14512	1.60761	0.107921	0.214992
ACSBG1	33.0456	4.20994	1.09197	3.85538	0.000115552	0.000984298
ACSBG2	101.219	1.31548	0.510915	2.57476	0.0100311	0.0327332
ACSF2	73.6999	1.25889	0.481589	2.61404	0.00894779	0.0297925
ACSF3	142.095	1.01422	0.504869	2.00887	0.0445505	0.107681
ACSL1	123.889	0.0699512	0.167731	0.417043	0.676647	0.792779
ACSL3	233.821	-0.420869	0.232746	-1.80828	0.070563	0.155076
ACSL4	244.313	-0.220211	0.264532	-0.832455	0.405152	0.565774
ACSL5	132.387	0.3646	0.207251	1.75922	0.0785408	0.168413
ACSL6	40.1916	4.6995	1.21881	3.85582	0.000115343	0.0009837
ACSM3	57.0968	0.652826	0.53444	1.22151	0.221891	0.368843
ACSM4	27.4247	3.51892	1.1342	3.10256	0.00191857	0.00859853
ACSM5	300.837	2.23987	0.515687	4.34347	1.40252e-05	0.000203709
ACSS1	477.944	0.279449	0.291372	0.959082	0.337518	0.49914
ACSS2	284.142	0.121564	0.255464	0.475854	0.634179	0.760946
ACSS3	167.359	-0.791561	0.191891	-4.12506	3.70644e-05	0.000422094
ACTA1	1679.41	6.59096	1.02741	6.41512	1.40714e-10	2.44259e-08
ACTA2	606.548	0.92988	0.403409	2.30506	0.0211634	0.0597698
ACTB	10354.5	-0.279297	0.240881	-1.15948	0.24626	0.398065
ACTBL2	13.9419	2.01543	1.24601	1.61751	0.105768	0.212162
ACTC1	118.065	3.39244	0.566641	5.98693	2.1384e-09	2.0942e-07
ACTG1	4266.88	0.191393	0.218336	0.876599	0.380704	0.542328
ACTL6A	71.9614	-0.190781	0.238013	-0.801556	0.42281	0.582714
ACTL6B	9.39712	4.43022	1.67967	2.63755	0.00835066	0.0281533
ACTL7A	18.6928	2.09934	0.702786	2.98716	0.0028158	0.0116988
ACTL7B	5.67299	0.913279	0.94777	0.963608	0.335242	0.49686
ACTL8	16.5692	6.28889	1.59637	3.93949	8.16566e-05	0.000763165
ACTN1	582.838	0.249379	0.183351	1.36012	0.173793	0.30795
ACTN2	374.083	3.61787	1.09621	3.30035	0.000965649	0.0049657
ACTN3	65.1301	3.16987	0.672807	4.71142	2.46e-06	5.47975e-05
ACTN4	1153.97	-0.107629	0.238929	-0.450465	0.652375	0.773998
ACTR10	106.062	-0.108083	0.268947	-0.401875	0.687776	0.800919
ACTR1A	315.896	-0.233745	0.176143	-1.32702	0.184502	0.322313
ACTR1B	770.432	0.853474	0.311075	2.74363	0.0060764	0.0217315
ACTR2	343.942	-0.300976	0.249257	-1.20749	0.227243	0.375415
ACTR3	675.604	-0.476154	0.242115	-1.96664	0.0492246	0.116566
ACTR3B	40.7603	0.627645	0.527017	1.19094	0.233678	0.383216
ACTR5	156.095	0.658337	0.437411	1.50507	0.132305	0.250796
ACTR6	70.7499	0.457478	0.336159	1.3609	0.173547	0.307706
ACTR8	127.753	-0.882011	0.31066	-2.83915	0.00452342	0.0171468
ACTRT1	12.477	2.46223	1.39246	1.76826	0.0770172	0.166075
ACTRT3	232.387	1.36014	0.511286	2.66023	0.00780868	0.0266608
ACVR1	132.384	-0.456221	0.381128	-1.19703	0.231296	0.380476
ACVR1B	116.863	0.344269	0.331562	1.03832	0.299119	0.456977
ACVR1C	15.035	3.35511	1.34362	2.49706	0.0125228	0.0392621
ACVR2A	132.966	-0.131013	0.274595	-0.477113	0.633282	0.760173
ACVR2B	29.5605	0.751357	0.744468	1.00925	0.312853	0.472383
ACVRL1	206.239	-0.30366	0.320843	-0.946446	0.343921	0.505776
ACYP1	5.77708	0.122956	0.991175	0.124051	0.901275	0.942905
ACYP2	1113.57	2.57121	0.518716	4.95688	7.16355e-07	2.13765e-05
ADA	139.326	-0.0399696	0.382219	-0.104572	0.916715	0.951752
ADA2	79.3429	-0.0710857	0.391246	-0.181691	0.855825	0.914482
ADAD1	19.7037	6.53952	1.63136	4.00863	6.10721e-05	0.000613119
ADAL	59.9867	-0.348388	0.409622	-0.85051	0.395042	0.555909
ADAM10	292.118	-0.024821	0.203254	-0.122118	0.902806	0.943573
ADAM11	31.1721	1.83542	0.78105	2.34994	0.0187764	0.0541897
ADAM12	238.86	1.43663	0.418607	3.43194	0.000599285	0.00335836
ADAM15	185.929	-0.13126	0.269047	-0.487872	0.625641	0.755012
ADAM17	248.575	0.324852	0.204828	1.58597	0.112746	0.222368
ADAM18	10.7413	3.48759	1.22552	2.84581	0.00442984	0.0168639
ADAM19	332.734	-0.106962	0.215836	-0.49557	0.620198	0.750909
ADAM20	20.9824	2.19254	1.08423	2.0222	0.0431554	0.105027
ADAM21	14.617	4.16712	1.17633	3.54247	0.000396395	0.00244149
ADAM22	51.8553	2.26113	0.548762	4.12042	3.78187e-05	0.000429275
ADAM23	55.5044	3.84682	0.724293	5.31114	1.08942e-07	4.92279e-06
ADAM28	84.6242	-1.01304	0.465626	-2.17565	0.0295813	0.0779453
ADAM30	52.149	0.821467	1.07408	0.764809	0.444385	0.603222
ADAM32	28.0738	1.25492	0.698319	1.79706	0.0723256	0.157993
ADAM33	186.398	1.31518	0.32193	4.0853	4.40196e-05	0.000480871
ADAM7	24.8197	6.52876	1.50139	4.34847	1.37089e-05	0.000200527
ADAM8	41.439	-0.734586	0.64872	-1.13236	0.257482	0.410047
ADAM9	774.04	-0.131494	0.246306	-0.533865	0.593435	0.730152
ADAMDEC1	320.813	0.961872	0.567807	1.69401	0.0902632	0.187673
ADAMTS1	970.751	-0.0826439	0.259822	-0.318079	0.750425	0.844525
ADAMTS10	483.485	0.349451	0.310536	1.12531	0.260456	0.41394
ADAMTS12	48.4824	-0.563241	0.553051	-1.01842	0.308476	0.46745
ADAMTS13	53.8185	2.79721	0.750307	3.72808	0.000192942	0.00141637
ADAMTS14	2655.61	1.84459	0.470607	3.9196	8.86944e-05	0.000811882
ADAMTS15	52.6273	0.722611	0.636986	1.13442	0.256618	0.409128
ADAMTS16	88.9995	3.26374	0.615165	5.30548	1.12376e-07	5.01432e-06
ADAMTS17	120.052	0.0802594	0.578935	0.138633	0.88974	0.935552
ADAMTS18	73.4175	0.694146	0.525412	1.32115	0.186452	0.324843
ADAMTS19	64.3804	1.8337	0.5933	3.09069	0.00199695	0.00887438
ADAMTS2	696.273	0.284981	0.352483	0.808495	0.418806	0.579159
ADAMTS20	174.783	1.46727	0.55623	2.63788	0.00834265	0.028133
ADAMTS4	240.04	0.777444	0.454294	1.71132	0.0870215	0.182432
ADAMTS5	941.802	0.862856	0.487345	1.77052	0.0766399	0.165468
ADAMTS6	114.603	0.734846	0.370416	1.98384	0.0472739	0.112845
ADAMTS7	277.07	0.288334	0.311721	0.924975	0.354979	0.517225
ADAMTS8	187.144	1.97331	0.502787	3.92475	8.6821e-05	0.000800266
ADAMTS9	665.008	0.1664	0.242688	0.685654	0.492931	0.645529
ADAMTSL1	381.597	1.39225	0.295846	4.70598	2.52644e-06	5.59275e-05
ADAMTSL2	25.8008	2.09441	0.746139	2.807	0.00500048	0.0185938
ADAMTSL3	142.002	1.99423	0.395776	5.0388	4.68469e-07	1.5294e-05
ADAMTSL4	242.661	1.41848	0.279019	5.0838	3.69962e-07	1.28127e-05
ADAMTSL5	94.2864	0.587982	0.459216	1.2804	0.200404	0.342936
ADAP1	45.2776	0.0622394	0.42533	0.146332	0.883659	0.931842
ADAP2	79.1061	0.233263	0.384802	0.606191	0.544388	0.689589
ADAR	494.958	-0.589169	0.215271	-2.73688	0.00620258	0.0220995
ADARB1	70.9864	0.355086	0.346059	1.02608	0.304852	0.463349
ADARB2	10.7946	5.30876	1.31008	4.05224	5.07293e-05	0.000534083
ADAT1	155.225	-0.151216	0.369485	-0.409262	0.682348	0.796893
ADAT2	57.5785	-0.0992892	0.456025	-0.217727	0.827641	0.895752
ADCK1	40.0278	1.13843	0.800662	1.42186	0.155066	0.282815
ADCK2	74.7847	1.40627	0.50441	2.78794	0.00530438	0.0195148
ADCK5	51.2693	0.408545	0.389007	1.05022	0.293615	0.451184
ADCY1	132.861	1.25034	0.507223	2.46507	0.0136985	0.0421033
ADCY10	68.5648	3.27133	0.963284	3.39602	0.000683737	0.00373315
ADCY2	68.8716	2.88351	0.736215	3.91667	8.97817e-05	0.000819201
ADCY3	119.411	0.310697	0.301133	1.03176	0.302184	0.460523
ADCY4	252.639	0.269554	0.201644	1.33678	0.181293	0.31843
ADCY5	95.4576	-0.142037	0.483922	-0.293512	0.769131	0.857063
ADCY6	169.5	0.391226	0.318027	1.23016	0.218635	0.364965
ADCY7	191.588	-0.579251	0.237076	-2.44332	0.014553	0.0441773
ADCY8	41.029	2.40942	1.15035	2.0945	0.036215	0.0915981
ADCY9	278.788	0.484141	0.315616	1.53395	0.125041	0.240843
ADCYAP1R1	33.2993	3.80205	0.955343	3.97978	6.898e-05	0.000674355
ADD1	589.983	0.312951	0.163577	1.91317	0.055726	0.128683
ADD2	44.4601	1.45327	0.835039	1.74037	0.0817947	0.174109
ADD3	483.995	1.01276	0.287853	3.51833	0.000434277	0.00263379
ADGB	44.9702	5.49856	1.36358	4.03245	5.51981e-05	0.000570166
ADGRA2	324.486	-0.351202	0.336305	-1.0443	0.296348	0.454011
ADGRA3	135.448	0.126523	0.458654	0.275857	0.782658	0.865674
ADGRB1	70.6703	3.13497	0.698378	4.48892	7.1584e-06	0.000122305
ADGRB2	53.9847	1.81124	0.6908	2.62194	0.00874308	0.0292202
ADGRB3	53.9148	0.825831	0.83371	0.99055	0.321906	0.482621
ADGRD1	162.054	1.89239	0.601934	3.14385	0.00166739	0.0076412
ADGRE1	121.302	1.15914	0.396294	2.92496	0.00344505	0.0137628
ADGRE2	97.3383	0.731714	0.63995	1.14339	0.252876	0.405113
ADGRE3	53.3516	1.12621	0.721176	1.56164	0.118373	0.231002
ADGRE5	264.429	0.00424931	0.284367	0.0149431	0.988078	0.99247
ADGRF1	69.2346	0.748301	0.654118	1.14399	0.252629	0.404856
ADGRF2	31.5977	3.28222	1.76547	1.85912	0.0630099	0.14171
ADGRF3	32.5789	3.46706	0.888389	3.90264	9.51501e-05	0.000851803
ADGRF4	17.2085	2.47386	1.40416	1.76181	0.0781007	0.167827
ADGRF5	467.837	-0.37669	0.204952	-1.83794	0.0660705	0.14729
ADGRG1	99.9205	0.246201	0.480007	0.512911	0.608013	0.741535
ADGRG2	65.0474	2.54474	0.684921	3.71537	0.000202904	0.00147299
ADGRG3	33.5789	1.60534	0.737535	2.17663	0.0295085	0.077811
ADGRG4	72.349	4.85717	0.688069	7.05913	1.67544e-12	6.62449e-10
ADGRG5	331.404	1.63008	0.510433	3.19352	0.00140551	0.00666648
ADGRG6	117.851	-0.494492	0.37991	-1.3016	0.193052	0.33393
ADGRG7	20.9508	5.83769	1.6344	3.57176	0.000354588	0.0022452
ADGRL1	797.299	0.642654	0.285142	2.2538	0.0242086	0.0667025
ADGRL2	212.178	-0.899861	0.277513	-3.24259	0.00118447	0.00584189
ADGRL3	187.101	-0.441693	0.253395	-1.7431	0.081316	0.173271
ADGRL4	140.594	-0.0454863	0.293808	-0.154817	0.876966	0.927326
ADGRV1	210.386	3.52339	0.581526	6.05888	1.37076e-09	1.43466e-07
ADH4	33.4552	-0.00502168	0.501091	-0.0100215	0.992004	0.99498
ADH5	81.5427	0.788846	0.401116	1.96663	0.0492259	0.116566
ADHFE1	9.41394	2.73165	0.758013	3.6037	0.000313725	0.00204936
ADIPOR1	268.864	0.242867	0.200774	1.20965	0.226413	0.374435
ADIPOR2	101.314	0.401859	0.249196	1.61262	0.106826	0.213593
ADIRF	93.4405	0.993842	0.512875	1.93779	0.0526493	0.122975
ADK	103.81	-0.461874	0.304574	-1.51646	0.129403	0.246843
ADM	176.046	-1.06962	0.456183	-2.34472	0.0190414	0.0547546
ADM2	35.146	0.882136	0.960395	0.918513	0.35835	0.520326
ADM5	43.0066	-0.381553	0.658025	-0.579846	0.562018	0.704515
ADNP	395.685	-0.283998	0.180727	-1.57142	0.116085	0.227628
ADNP2	219.409	-0.047283	0.297798	-0.158775	0.873846	0.925401
ADO	7.03621	0.599671	0.547766	1.09476	0.273623	0.429031
ADORA1	33.8764	4.47204	1.00979	4.42868	9.48103e-06	0.000151803
ADORA2A	72.2132	0.516113	0.464869	1.11023	0.266899	0.42118
ADORA3	20.704	-0.281082	0.719704	-0.390552	0.696128	0.806568
ADPGK	196.671	-0.270541	0.287836	-0.939914	0.347262	0.509317
ADPRH	120.273	0.249027	0.313328	0.794781	0.426741	0.586769
ADPRM	14.1856	0.692311	0.779862	0.887736	0.374683	0.536111
ADPRS	64.4284	0.025859	0.371917	0.0695289	0.944569	0.968749
ADRA1A	29.9819	5.63703	1.07231	5.25692	1.46484e-07	6.11455e-06
ADRA1B	8.39128	1.42708	1.07388	1.32889	0.183883	0.321665
ADRA2A	312.091	-0.591909	0.32149	-1.84114	0.0656011	0.14645
ADRA2B	17.2285	4.15841	1.06692	3.89759	9.71548e-05	0.000864854
ADRB2	27.16	-0.299409	0.479389	-0.624565	0.532257	0.680348
ADRM1	348.118	-0.557394	0.197723	-2.81907	0.00481634	0.0180548
ADSS1	24.2802	2.35113	0.858539	2.73852	0.00617167	0.0220114
ADSS2	208.587	-0.134358	0.202173	-0.664568	0.506327	0.657916
AEBP1	2319.45	-0.510388	0.325093	-1.56998	0.11642	0.228122
AEBP2	119.494	-0.551223	0.390527	-1.41148	0.158102	0.286935
AEN	279.277	1.18803	0.499816	2.37693	0.0174574	0.0511821
AFAP1	308.908	0.87186	0.269326	3.23719	0.00120712	0.00592693
AFAP1L1	122.124	-0.0634185	0.346694	-0.182923	0.854858	0.913876
AFAP1L2	342.927	0.645026	0.247547	2.60567	0.00916952	0.0304453
AFDN	778.518	-0.294616	0.193581	-1.52193	0.128026	0.244936
AFF1	441.178	-0.473305	0.20876	-2.26722	0.0233768	0.064787
AFF2	97.0651	-0.142465	0.510239	-0.279212	0.780082	0.86381
AFF3	410.746	0.310104	0.245389	1.26373	0.206328	0.349878
AFF4	604.211	-0.152551	0.216525	-0.704541	0.481096	0.636083
AFG1L	33.9573	0.219585	0.417944	0.525392	0.599311	0.734636
AFG3L2	176.84	-0.0835269	0.235721	-0.354347	0.723079	0.826426
AFP	88.8987	4.9925	0.861589	5.79453	6.85142e-09	5.32914e-07
AFTPH	195.625	-0.977772	0.256778	-3.80785	0.000140181	0.00112668
AGA	91.2223	-0.245901	0.32706	-0.751851	0.452141	0.610373
AGAP1	219.938	0.558731	0.199455	2.80129	0.00508992	0.0188715
AGAP2	76.3354	-0.313112	0.432273	-0.724338	0.468858	0.624822
AGAP3	163.955	0.370105	0.207477	1.78383	0.0744506	0.161816
AGBL1	70.6055	8.3841	1.1462	7.3147	2.57948e-13	1.46865e-10
AGBL2	51.4739	-0.272884	0.752003	-0.362876	0.716697	0.822177
AGBL3	28.995	3.19817	0.72992	4.38154	1.17844e-05	0.000178581
AGBL4	133.337	0.850857	0.49394	1.72259	0.0849623	0.179084
AGBL5	107.803	0.476512	0.407998	1.16793	0.242836	0.393951
AGER	44.0914	1.07959	0.530655	2.03446	0.0419057	0.102648
AGFG1	135.477	0.307215	0.429451	0.715367	0.474382	0.629949
AGFG2	73.1036	0.659983	0.315513	2.09178	0.0364586	0.0920453
AGGF1	244.712	-0.0699239	0.206993	-0.337808	0.735508	0.835532
AGK	118.94	-0.376119	0.264137	-1.42395	0.15446	0.282086
AGL	599.149	0.111696	0.265964	0.419967	0.67451	0.791115
AGMO	203.444	1.18488	0.323906	3.65811	0.000254083	0.00174379
AGO1	168.313	0.349646	0.218177	1.60258	0.109027	0.216532
AGO2	261.658	-0.0611597	0.250797	-0.243862	0.807338	0.882913
AGO3	189.464	-0.184949	0.287379	-0.643573	0.519852	0.669705
AGO4	145.447	-0.542146	0.237374	-2.28393	0.0223755	0.0625355
AGPAT1	93.2587	0.421849	0.257937	1.63547	0.10195	0.206424
AGPAT2	83.8561	0.266748	0.378856	0.704087	0.481379	0.636325
AGPAT3	65.2141	1.36896	0.53527	2.55751	0.0105424	0.0340273
AGPAT4	74.9037	-0.0439841	0.314945	-0.139656	0.888932	0.935093
AGPAT5	65.6438	-0.664519	0.377444	-1.76058	0.0783101	0.168099
AGPS	151.999	-0.31654	0.321337	-0.985071	0.324589	0.485335
AGR2	8.96447	2.14993	0.854088	2.51722	0.0118284	0.0374978
AGRN	161.74	0.496515	0.304165	1.63238	0.102598	0.207382
AGT	18.8035	6.47205	1.72708	3.7474	0.000178675	0.00133926
AGTPBP1	164.277	-0.449006	0.305633	-1.4691	0.141805	0.264681
AGTR1	13.6457	2.46667	0.874494	2.82068	0.00479219	0.0179836
AGTRAP	18.9217	0.547634	0.614713	0.890878	0.372995	0.534502
AGXT2	29.0842	5.87817	1.48313	3.96334	7.39071e-05	0.000707103
AHCTF1	720.027	-0.239397	0.156208	-1.53255	0.125386	0.241345
AHCY	71.005	-0.0710945	0.328944	-0.216129	0.828887	0.896193
AHCYL1	372.938	-0.524948	0.197299	-2.66068	0.00779834	0.0266319
AHCYL2	80.8001	0.272386	0.381302	0.714357	0.475007	0.630486
AHDC1	147.146	0.0703074	0.349186	0.201347	0.840428	0.904206
AHI1	295.142	-0.538108	0.262177	-2.05246	0.0401251	0.0994325
AHNAK	16439	0.250559	0.331974	0.754754	0.450397	0.608968
AHR	624.093	-0.839597	0.240612	-3.48942	0.000484061	0.00286016
AHRR	114.573	-0.391509	0.440098	-0.889595	0.373683	0.535136
AHSA1	168.363	-0.217684	0.20906	-1.04125	0.297759	0.455682
AHSG	9.73505	5.51953	1.74872	3.15632	0.00159773	0.00737424
AICDA	8.69323	3.84011	1.34321	2.8589	0.00425108	0.0163055
AIDA	283.324	0.25041	0.318704	0.785712	0.432036	0.591593
AIF1	59.2037	-0.0871916	0.334346	-0.260783	0.79426	0.873483
AIF1L	11.4253	1.4289	0.666812	2.14288	0.0321231	0.083195
AIFM1	81.0976	-0.0536297	0.387834	-0.13828	0.890019	0.935637
AIFM2	43.0836	0.590505	0.477842	1.23577	0.216543	0.362364
AIFM3	25.0255	1.99017	0.767573	2.59281	0.00951957	0.0313516
AIG1	95.715	-0.283923	0.33938	-0.836593	0.402821	0.563348
AIMP1	108.842	-0.014543	0.246377	-0.0590276	0.95293	0.973345
AIP	67.5184	-0.246058	0.34231	-0.718817	0.472254	0.627819
AJAP1	12.9898	5.9366	1.29274	4.59227	4.38443e-06	8.53613e-05
AJUBA	118.903	0.322891	0.208025	1.55217	0.120621	0.234179
AK1	54.6492	0.553701	0.443081	1.24966	0.211424	0.356311
AK2	126.508	-0.926988	0.356172	-2.60264	0.00925087	0.030651
AK5	33.9087	2.42344	0.70181	3.45312	0.000554133	0.00316514
AK7	112.377	3.62082	0.891319	4.06232	4.85878e-05	0.000518051
AK8	18.8655	2.76451	1.07543	2.5706	0.0101523	0.0330153
AK9	556.865	2.08858	0.503674	4.14669	3.37314e-05	0.000392907
AKAIN1	16.6027	5.24308	1.48186	3.53818	0.000402889	0.00247448
AKAP1	161.211	0.357312	0.291857	1.22427	0.220851	0.367371
AKAP10	146.306	-1.1869	0.228815	-5.18717	2.13515e-07	8.214e-06
AKAP11	525.799	-0.400913	0.180874	-2.21653	0.0266549	0.0718709
AKAP12	2637.73	2.4307	0.21659	11.2226	3.15888e-29	2.24817e-25
AKAP13	3052.62	-0.295622	0.201683	-1.46577	0.14271	0.265779
AKAP3	20.9738	4.26904	0.987207	4.32436	1.52975e-05	0.000215588
AKAP4	2082.38	1.00223	0.360336	2.78138	0.00541281	0.0198157
AKAP5	18.0537	0.436512	0.530575	0.822715	0.41067	0.571517
AKAP6	106.752	1.99806	0.579298	3.44911	0.000562433	0.0031946
AKAP7	113.008	-0.292839	0.23852	-1.22773	0.219548	0.365888
AKAP8	138.015	-0.922212	0.341368	-2.70152	0.00690237	0.0241219
AKAP9	1811.77	0.113916	0.165261	0.68931	0.490628	0.643947
AKIP1	83.0729	-1.03829	0.450978	-2.30231	0.0213174	0.0601094
AKIRIN1	57.4268	-0.78849	0.457818	-1.72228	0.085019	0.179124
AKIRIN2	110.333	-0.114877	0.364478	-0.315181	0.752624	0.845912
AKNA	296.169	-1.48298	0.327587	-4.52697	5.98348e-06	0.000106996
AKNAD1	23.7211	3.91265	0.969057	4.03758	5.40048e-05	0.00056028
AKR1B1	70.4372	2.26743	0.425505	5.3288	9.88624e-08	4.62897e-06
AKR1C3	564.453	2.10993	0.507819	4.15488	3.2546e-05	0.000381733
AKR1E2	28.818	0.255218	0.563387	0.453007	0.650544	0.772452
AKR7L	42.2681	-0.902319	0.450339	-2.00365	0.045108	0.108751
AKT1	300.846	-0.617324	0.301311	-2.0488	0.0404821	0.100125
AKT1S1	40.776	-0.408003	0.41325	-0.987302	0.323494	0.484442
AKT2	146.756	0.284977	0.231807	1.22937	0.218933	0.365248
AKT3	347.477	-0.335106	0.275413	-1.21674	0.223703	0.370988
AKTIP	58.578	-0.350891	0.313746	-1.11839	0.263399	0.416998
ALAD	24.8256	-0.258305	0.616785	-0.418793	0.675367	0.791664
ALAS1	343.736	-0.405412	0.271013	-1.49591	0.134677	0.254164
ALAS2	25.1319	1.2434	0.81415	1.52723	0.126703	0.243124
ALCAM	341.324	-0.592275	0.225255	-2.62935	0.0085548	0.0286785
ALDH16A1	115.898	-0.0313845	0.370279	-0.0847592	0.932453	0.96136
ALDH18A1	196.835	-0.0111027	0.239442	-0.0463691	0.963016	0.978845
ALDH1A1	53.2102	2.28558	0.516611	4.42417	9.68135e-06	0.000154144
ALDH1A2	173.648	-1.76733	0.598253	-2.95414	0.00313539	0.0127704
ALDH1A3	59.4666	1.52044	0.641558	2.36992	0.0177917	0.0519269
ALDH1B1	9.99483	5.55665	1.58428	3.50736	0.000452569	0.00271631
ALDH1L1	50.3904	0.553712	0.465893	1.18849	0.234638	0.384376
ALDH1L2	208.469	0.359008	0.38576	0.930651	0.352034	0.514409
ALDH3A1	19.8633	1.97725	0.978075	2.02157	0.0432205	0.105151
ALDH3A2	243.701	0.702763	0.288886	2.43267	0.0149882	0.0452498
ALDH3B1	44.5213	-0.582577	0.471377	-1.2359	0.216494	0.362364
ALDH3B2	10.2875	4.97643	1.36154	3.655	0.000257183	0.00175598
ALDH4A1	40.3521	-0.052201	0.463331	-0.112665	0.910296	0.947992
ALDH5A1	28.9963	0.853	0.432975	1.97009	0.048828	0.115817
ALDH6A1	128.672	0.0701708	0.256699	0.273358	0.784578	0.867046
ALDH7A1	193.227	0.615881	0.315796	1.95025	0.0511465	0.120195
ALDH8A1	27.8434	1.74882	0.793344	2.20436	0.0274991	0.0736171
ALDH9A1	1754.58	1.29384	0.399341	3.23994	0.00119553	0.00588018
ALDOB	715.526	2.68199	0.62783	4.27184	1.93868e-05	0.000257898
ALDOC	38.0569	0.630172	0.544503	1.15733	0.247137	0.398872
ALG11	78.9817	-0.30343	0.384831	-0.788475	0.430419	0.590116
ALG12	90.9951	0.0619566	0.501191	0.123619	0.901617	0.943024
ALG14	46.1499	1.53542	0.684646	2.24265	0.0249194	0.0682851
ALG2	26.7839	-0.206062	0.56399	-0.365365	0.714839	0.820566
ALG3	54.1	0.567797	0.487501	1.16471	0.244136	0.395295
ALG5	78.3113	-0.411156	0.350165	-1.17418	0.240325	0.390947
ALG6	76.5355	0.0452901	0.375387	0.120649	0.903969	0.944028
ALG8	31.2891	0.162718	0.40275	0.404016	0.686201	0.799884
ALK	62.6938	2.20754	1.32508	1.66597	0.0957193	0.196378
ALKBH1	35.3899	0.747887	0.581687	1.28572	0.198541	0.340553
ALKBH2	27.9818	1.56236	0.713798	2.18881	0.0286109	0.0759507
ALKBH3	49.6265	0.512623	0.295203	1.73651	0.0824736	0.17524
ALKBH4	18.5592	0.580078	0.613905	0.944898	0.344711	0.506672
ALKBH5	101.339	-0.406654	0.241393	-1.68461	0.0920634	0.190636
ALKBH6	50.9804	0.619402	0.308353	2.00874	0.0445642	0.107696
ALKBH7	13.5014	0.966497	0.801763	1.20547	0.228024	0.376486
ALLC	17.7022	6.38457	1.63556	3.90359	9.47767e-05	0.000850347
ALMS1	626.463	-0.126864	0.154431	-0.821493	0.411366	0.572331
ALOX12B	107.211	2.57281	0.731795	3.51575	0.000438517	0.00264934
ALOX15	167.49	2.82679	0.458012	6.17187	6.74886e-10	8.14096e-08
ALOX15B	132.279	1.30456	0.528097	2.4703	0.0135001	0.0416112
ALOX5	50.1771	0.120674	0.336989	0.358094	0.720273	0.82474
ALOX5AP	61.986	-0.793506	0.528754	-1.50071	0.133431	0.252325
ALOXE3	146.894	1.76446	0.551044	3.20203	0.00136462	0.0065203
ALPK1	83.496	0.138944	0.298684	0.465185	0.641799	0.766197
ALPK2	107.44	2.16878	0.700232	3.09723	0.00195341	0.0087272
ALPK3	126.864	4.17044	0.738891	5.64419	1.65962e-08	1.06891e-06
ALPL	45.3307	1.03257	0.972104	1.0622	0.288143	0.444791
ALS2	219.517	-0.285889	0.272054	-1.05086	0.293325	0.450884
ALS2CL	123.821	0.0158143	0.352721	0.0448352	0.964239	0.979586
ALX1	33.9805	-0.049168	0.8128	-0.0604921	0.951764	0.972814
ALX4	50.7353	1.5612	0.63097	2.47429	0.0133503	0.0412118
ALYREF	119.93	-0.0909289	0.30939	-0.293898	0.768836	0.857045
AMBN	9.10249	4.57941	1.48473	3.08435	0.00203998	0.00903176
AMBP	11.8686	5.44103	1.53028	3.55558	0.000377146	0.00235039
AMBRA1	174.499	0.0240477	0.258905	0.0928825	0.925997	0.957478
AMD1	73.4989	0.120434	0.42888	0.28081	0.778856	0.863274
AMDHD1	174.849	0.436394	0.303627	1.43727	0.150642	0.276533
AMELX	18.3939	0.0263825	0.483258	0.054593	0.956463	0.975026
AMER3	10.8282	5.67241	1.48301	3.82493	0.000130807	0.00107253
AMFR	192.277	-0.123194	0.206806	-0.595696	0.551378	0.695711
AMHR2	17.356	2.97218	0.916207	3.244	0.00117864	0.00581634
AMIGO2	13.689	3.01076	1.14203	2.63633	0.0083809	0.0282218
AMIGO3	29.5514	-1.1683	0.585972	-1.99378	0.0461758	0.110725
AMMECR1	24.9308	-0.362145	0.632604	-0.572467	0.567005	0.708583
AMMECR1L	58.2552	0.316298	0.365871	0.864506	0.38731	0.548492
AMOT	128.145	1.25717	0.354067	3.55065	0.000384287	0.0023855
AMOTL1	542.889	-0.206487	0.212401	-0.972157	0.330972	0.492377
AMOTL2	228.581	0.567677	0.360671	1.57395	0.1155	0.226746
AMPD1	64.5096	2.3168	0.803721	2.88259	0.00394424	0.015341
AMPD2	2167.72	1.39067	0.422748	3.2896	0.0010033	0.00512229
AMPD3	349.005	0.747844	0.361651	2.06786	0.0386532	0.0965924
AMPH	55.764	0.637673	0.73403	0.868729	0.384996	0.546548
AMT	146.099	-0.342363	0.332739	-1.02892	0.303516	0.462047
AMTN	1248.34	2.44316	0.55122	4.43227	9.32448e-06	0.000149985
AMZ1	9.57028	5.49513	1.45095	3.78726	0.000152315	0.00119644
AMZ2	70.4104	-0.536823	0.39875	-1.34627	0.178217	0.314282
ANAPC1	212.854	-0.846506	0.345579	-2.44953	0.0143042	0.0435613
ANAPC10	21.2631	0.559083	0.54224	1.03106	0.302512	0.460974
ANAPC11	56.3437	-0.918153	0.462188	-1.98654	0.0469737	0.112243
ANAPC13	31.5741	0.482798	0.44479	1.08545	0.277721	0.433709
ANAPC15	82.091	0.322751	0.263665	1.22409	0.220917	0.367395
ANAPC16	58.9036	-0.472222	0.358864	-1.31588	0.188215	0.327094
ANAPC2	148.863	-0.00272267	0.295934	-0.00920027	0.992659	0.995231
ANAPC4	189.587	0.0964767	0.176035	0.548053	0.583655	0.721535
ANAPC5	73.6968	1.06068	0.430721	2.46258	0.0137941	0.0423339
ANAPC7	108.535	-0.17798	0.194235	-0.916314	0.359502	0.521413
ANGEL1	39.9064	2.09114	0.721236	2.89938	0.003739	0.0146938
ANGEL2	97.5426	-0.108607	0.191196	-0.568041	0.570007	0.710967
ANGPT1	71.651	-0.324441	0.43578	-0.744507	0.45657	0.613791
ANGPT2	109.739	-0.193984	0.304575	-0.636898	0.524191	0.673164
ANGPT4	93.8063	1.32903	0.465067	2.85772	0.00426699	0.0163445
ANGPTL1	323.732	1.47099	0.443488	3.31687	0.000910306	0.00471174
ANGPTL2	356.591	0.42016	0.393602	1.06748	0.285757	0.442281
ANGPTL3	17.1527	1.23511	0.588089	2.1002	0.0357109	0.0905754
ANGPTL4	102.214	0.953677	0.560428	1.70169	0.0888127	0.185198
ANGPTL5	1055.61	1.97876	0.47141	4.19753	2.69847e-05	0.000332842
ANGPTL6	41.9926	0.715845	0.492891	1.45234	0.146407	0.270837
ANGPTL7	27.8922	2.75225	0.694462	3.96314	7.39691e-05	0.000707103
ANGPTL8	11.4508	3.90967	1.02172	3.82655	0.00012995	0.00106982
ANK1	126.815	1.07556	0.464037	2.31783	0.0204584	0.0580553
ANK2	579.826	1.23997	0.344008	3.60448	0.00031278	0.00204601
ANK3	277.69	1.53697	0.462083	3.32617	0.000880474	0.00458021
ANKAR	28.2125	1.4571	0.869739	1.67533	0.0938686	0.193333
ANKDD1A	31.3632	4.26388	1.04558	4.07801	4.54228e-05	0.000493926
ANKEF1	25.22	6.89625	1.57309	4.38388	1.16583e-05	0.00017748
ANKFN1	56.2088	5.06354	0.893863	5.66479	1.47206e-08	9.83721e-07
ANKFY1	410.32	-0.00341846	0.143451	-0.0238301	0.980988	0.988768
ANKH	111.464	-0.174567	0.386738	-0.451382	0.651714	0.773598
ANKIB1	270.308	-0.167134	0.207346	-0.806063	0.420206	0.58071
ANKK1	25.054	0.674354	1.16215	0.580263	0.561737	0.704287
ANKLE1	23.3082	2.29306	0.833693	2.75048	0.00595076	0.0213412
ANKLE2	269.11	-0.0490107	0.225446	-0.217395	0.827901	0.895897
ANKMY1	15.9165	4.39928	1.15224	3.81803	0.000134522	0.00109416
ANKMY2	113.696	0.0589822	0.231691	0.254572	0.799054	0.877078
ANKRA2	42.8735	0.15386	0.315923	0.487018	0.626245	0.755376
ANKRD1	68.8837	5.21472	0.993786	5.24733	1.54322e-07	6.38622e-06
ANKRD10	155.039	-0.314341	0.248359	-1.26567	0.205632	0.349061
ANKRD11	1341.7	-0.709549	0.230347	-3.08035	0.00206755	0.00913111
ANKRD12	1520.8	-0.822242	0.178042	-4.61824	3.87005e-06	7.77552e-05
ANKRD13A	162.271	0.113653	0.261052	0.435367	0.663296	0.782671
ANKRD13B	40.066	1.4524	0.704007	2.06305	0.039108	0.0975069
ANKRD13C	426.209	0.268194	0.247263	1.08465	0.278076	0.434054
ANKRD13D	57.3915	0.599944	0.503733	1.191	0.233655	0.383216
ANKRD16	30.5889	0.867176	0.483604	1.79315	0.0729485	0.159061
ANKRD17	716.793	-0.190346	0.122531	-1.55345	0.120316	0.233766
ANKRD2	44.1087	0.569354	0.557504	1.02125	0.307134	0.465922
ANKRD22	5.72403	0.880764	1.07415	0.819962	0.412238	0.573009
ANKRD24	19.0576	4.86593	1.31407	3.70296	0.0002131	0.00152809
ANKRD27	227.311	-0.0297698	0.218037	-0.136536	0.891398	0.93621
ANKRD28	320.203	-0.622505	0.269072	-2.31352	0.0206939	0.0585833
ANKRD29	88.9506	1.0403	0.286621	3.62952	0.000283952	0.00189844
ANKRD31	70.0202	6.15784	1.62382	3.7922	0.000149316	0.0011789
ANKRD33B	27.9276	0.606061	0.664767	0.91169	0.361932	0.523915
ANKRD34A	11.679	3.19681	0.739877	4.32073	1.55516e-05	0.00021809
ANKRD34B	17.0179	1.38096	0.85739	1.61065	0.107255	0.214148
ANKRD34C	23.5433	6.50785	1.53057	4.25191	2.11952e-05	0.000276023
ANKRD35	67.9887	-0.791232	0.655061	-1.20787	0.227096	0.375259
ANKRD37	25.3657	-0.0257026	0.61672	-0.0416762	0.966757	0.980835
ANKRD39	70.8617	1.86265	0.44538	4.18216	2.88758e-05	0.000349506
ANKRD40	78.4019	0.302786	0.40645	0.744954	0.4563	0.613603
ANKRD42	63.9029	0.814206	0.410177	1.98501	0.0471435	0.11261
ANKRD44	340.292	-0.719529	0.210397	-3.41987	0.000626518	0.00348082
ANKRD49	28.045	0.98138	0.438095	2.24011	0.0250838	0.0685962
ANKRD50	228.483	-0.177057	0.245411	-0.721473	0.470619	0.626289
ANKRD52	549.345	1.36103	0.391548	3.47603	0.000508892	0.00296989
ANKRD53	234.387	0.436033	0.269319	1.61902	0.105443	0.211539
ANKRD54	84.7821	-0.489417	0.315362	-1.55192	0.120681	0.234201
ANKRD55	28.4313	2.11422	0.812394	2.60246	0.00925585	0.0306578
ANKRD6	79.5165	1.74181	0.587533	2.96462	0.00303058	0.0124277
ANKRD61	19.7335	1.14751	0.733159	1.56515	0.117547	0.229641
ANKRD66	10.4241	5.61855	1.33763	4.20037	2.66473e-05	0.000329756
ANKRD9	19.0411	1.19609	0.662145	1.80639	0.0708579	0.155527
ANKS1A	260.202	-0.441513	0.169929	-2.59822	0.00937077	0.030969
ANKS1B	1526.83	1.93934	0.495273	3.9157	9.0142e-05	0.000821435
ANKS3	106.177	-0.0800284	0.285091	-0.280712	0.778931	0.863274
ANKS4B	122.47	0.0149718	0.395045	0.0378989	0.969768	0.981755
ANKS6	72.7578	0.16365	0.395504	0.413777	0.679037	0.794396
ANKZF1	162.569	-0.0982165	0.261019	-0.376281	0.706708	0.814319
ANLN	86.901	1.41469	0.527488	2.68193	0.00731991	0.0253508
ANO1	106.759	0.0434066	0.508926	0.0852906	0.93203	0.961133
ANO10	144.662	0.052445	0.186367	0.281407	0.778398	0.863175
ANO3	43.6325	4.38887	1.01654	4.31748	1.57818e-05	0.000220444
ANO4	76.6499	2.50719	0.821138	3.05331	0.0022633	0.00979502
ANO5	56.9965	1.84737	0.59418	3.10911	0.00187654	0.00842875
ANO6	565.194	0.203036	0.222379	0.913017	0.361233	0.523338
ANO7	975.208	1.1457	0.412333	2.77857	0.00545982	0.0199372
ANO8	106.799	-0.27817	0.394698	-0.704765	0.480956	0.636062
ANO9	14.0583	4.74106	1.27469	3.71939	0.000199707	0.00145403
ANOS1	73.9333	0.281147	0.685393	0.410199	0.68166	0.796351
ANP32A	264.63	0.141976	0.26061	0.544784	0.585902	0.723799
ANP32E	283.403	0.470827	0.193558	2.43249	0.0149955	0.04526
ANPEP	415.856	0.848637	0.422287	2.00962	0.0444711	0.107525
ANTXR1	1488.9	-1.20757	0.349164	-3.45845	0.000543288	0.00312473
ANTXR2	649.791	-0.50916	0.295272	-1.72438	0.0846398	0.17851
ANTXRL	15.2963	6.17357	1.67697	3.68138	0.000231974	0.00162897
ANXA1	1193.79	-0.109487	0.336474	-0.325395	0.744882	0.841202
ANXA11	408.231	-0.00624728	0.27248	-0.0229275	0.981708	0.989144
ANXA13	133.227	1.40989	0.563533	2.50188	0.0123535	0.0388252
ANXA2	1803	0.510426	0.326001	1.56572	0.117415	0.229445
ANXA3	102.989	0.328373	0.460489	0.713096	0.475786	0.631159
ANXA4	220.677	0.572797	0.287718	1.99083	0.0464995	0.11137
ANXA5	1891.63	1.19778	0.192998	6.2062	5.42818e-10	6.77761e-08
ANXA6	410.919	-0.185273	0.224672	-0.824638	0.409577	0.570387
ANXA7	249.772	-0.0823483	0.270433	-0.304506	0.760743	0.851082
ANXA9	446.643	1.89593	0.478598	3.96143	7.45015e-05	0.000710538
AOAH	97.2966	-0.342711	0.384454	-0.891423	0.372703	0.534191
AOC1	330.275	0.808822	0.448421	1.80371	0.0712766	0.156229
AOC2	40.8694	0.881961	0.560884	1.57245	0.115847	0.227255
AOC3	334.967	1.43935	0.276507	5.20547	1.93504e-07	7.69366e-06
AOPEP	352.43	-0.166657	0.198415	-0.83994	0.400942	0.561769
AOX2	46.9859	3.43857	1.00219	3.43107	0.0006012	0.00336644
AOX4	71.0859	3.3637	1.38062	2.43636	0.0148358	0.0448637
AP1AR	67.2833	-0.316144	0.343897	-0.919298	0.35794	0.520138
AP1B1	289.631	0.0730013	0.125839	0.580117	0.561836	0.704349
AP1M1	130.317	0.0391287	0.220711	0.177285	0.859284	0.916802
AP1M2	190.541	1.74092	0.581497	2.99385	0.0027548	0.011489
AP1S1	40.4952	-0.217791	0.459715	-0.473752	0.635677	0.762213
AP1S2	122.994	-0.460991	0.351676	-1.31084	0.189912	0.329258
AP2A1	215.099	0.231074	0.306731	0.753344	0.451243	0.609635
AP2A2	272.178	0.319883	0.24389	1.31159	0.18966	0.328901
AP2B1	597.346	-0.0282574	0.277401	-0.101865	0.918864	0.953288
AP2M1	896.363	0.152375	0.244108	0.62421	0.53249	0.680449
AP2S1	48.778	0.0430438	0.500336	0.0860298	0.931443	0.960875
AP3B1	492.559	-0.514196	0.189325	-2.71595	0.00660855	0.0232607
AP3B2	59.4155	3.5301	0.752777	4.68944	2.73958e-06	5.97275e-05
AP3D1	725.498	-0.323505	0.168192	-1.92343	0.0544258	0.126378
AP3M1	261.024	-0.739223	0.204488	-3.615	0.00030035	0.00197925
AP3M2	424.692	1.03382	0.458177	2.25639	0.0240463	0.0663582
AP3S1	64.1251	-0.0125908	0.365055	-0.0344902	0.972486	0.983332
AP3S2	24.0961	-0.0894778	0.50199	-0.178246	0.85853	0.91634
AP4B1	107.548	-0.698355	0.369817	-1.88838	0.0589748	0.134678
AP4E1	170.592	-0.0499266	0.299051	-0.16695	0.867409	0.921136
AP4M1	45.3101	1.40132	0.52552	2.66654	0.00766363	0.0262663
AP4S1	33.5662	1.11669	0.601162	1.85756	0.0632315	0.142096
AP5B1	57.0667	-0.39861	0.373034	-1.06856	0.285268	0.441754
AP5M1	97.9247	-0.472929	0.211211	-2.23913	0.0251473	0.0686906
AP5S1	2405.73	0.998261	0.359804	2.77446	0.00552938	0.0201344
AP5Z1	93.1941	-0.0721271	0.356775	-0.202164	0.839789	0.903724
APAF1	217.539	-0.903921	0.280891	-3.21805	0.00129065	0.0062233
APBA1	97.8116	0.262005	0.376299	0.696268	0.486261	0.640874
APBA2	48.5847	2.19463	0.866341	2.53321	0.0113022	0.0360304
APBA3	39.9482	-0.325034	0.493975	-0.657997	0.51054	0.661481
APBB1	161.962	1.51115	0.262495	5.75685	8.5698e-09	6.35326e-07
APBB1IP	220.979	0.289913	0.306987	0.944382	0.344975	0.506851
APBB2	263.655	0.220479	0.280874	0.784972	0.43247	0.591901
APBB3	67.957	-0.249823	0.302108	-0.82693	0.408276	0.569188
APC	703.398	-0.271068	0.120894	-2.24221	0.024948	0.0683155
APC2	37.4507	-0.172541	0.556391	-0.310107	0.756479	0.848274
APCDD1	186.703	-3.04746	0.439575	-6.93274	4.1277e-12	1.3989e-09
APCDD1L	24.8235	2.09675	0.934003	2.24491	0.0247738	0.0679906
APEH	103.84	0.100961	0.281911	0.35813	0.720246	0.82474
APEX1	142.963	-0.200008	0.336419	-0.594519	0.552165	0.696306
APEX2	21.884	0.883726	0.47892	1.84525	0.0650017	0.145466
APH1A	119.05	0.142328	0.304975	0.466689	0.640722	0.765361
APH1B	23.065	1.83893	0.743681	2.47274	0.0134083	0.0413685
API5	198.255	-0.583537	0.207152	-2.81695	0.00484827	0.0181367
APIP	51.544	0.0688957	0.336276	0.204878	0.837667	0.902396
APLF	199.29	0.283962	0.188839	1.50372	0.132653	0.251255
APLNR	21.3463	0.847864	0.559177	1.51627	0.129451	0.246865
APLP1	62.4915	2.36757	0.536671	4.41158	1.02617e-05	0.000160864
APLP2	1459.07	-0.0554825	0.211138	-0.262778	0.792722	0.872601
APMAP	110.007	-0.00542969	0.239391	-0.0226813	0.981905	0.989202
APOA1	49.7728	0.237035	0.518165	0.457452	0.647346	0.770557
APOA4	13.8628	6.03185	1.84983	3.26075	0.00111116	0.00553958
APOA5	14.2028	6.06619	1.66314	3.64743	0.000264881	0.00179539
APOB	192.508	1.07254	0.51989	2.06302	0.0391107	0.0975069
APOBEC1	21.0838	6.63694	1.40481	4.72443	2.30761e-06	5.23033e-05
APOBEC2	29.4434	2.67046	0.968841	2.75635	0.00584512	0.0210738
APOBEC3Z1	22.0322	-2.47849	1.223	-2.02656	0.0427072	0.104199
APOBEC3Z3	28.3069	1.30019	0.619504	2.09875	0.0358389	0.0908515
APOBEC4	7.18318	3.95138	1.28982	3.06351	0.00218759	0.00953406
APOBR	643.797	-0.842747	0.339954	-2.479	0.013175	0.0407769
APOC1	29.1742	0.39912	0.715423	0.55788	0.576926	0.716713
APOD	714.49	0.371457	0.351681	1.05623	0.290861	0.44792
APOE	840.943	-0.0945976	0.416508	-0.227121	0.82033	0.891206
APOF	12.3812	4.00896	1.46028	2.74534	0.00604475	0.0216292
APOH	44.066	2.66876	0.686913	3.88515	0.000102267	0.000895798
APOL5	198.369	0.274875	0.239769	1.14642	0.251622	0.40397
APOL6	3825.2	1.12531	0.409414	2.74858	0.00598537	0.0214383
APOLD1	74.1379	-0.223488	0.400612	-0.557867	0.576935	0.716713
APOM	17.2281	0.142135	0.678853	0.209374	0.834156	0.900077
APOOL	20.2914	-0.159876	0.565209	-0.282861	0.777283	0.862409
APP	2012.17	0.324746	0.283821	1.14419	0.252543	0.404763
APPBP2	67.8752	0.263832	0.380151	0.694019	0.48767	0.641544
APPL1	364.495	-0.0299942	0.155391	-0.193024	0.84694	0.908534
APPL2	219.975	0.0476863	0.196601	0.242554	0.808351	0.883451
APRT	84.931	-0.216895	0.369378	-0.58719	0.557076	0.700602
APTX	47.8935	-1.13789	0.608272	-1.87069	0.0613882	0.138853
AQP1	2156.67	-0.208714	0.398073	-0.52431	0.600063	0.735368
AQP2	35.8878	6.36067	1.47684	4.30694	1.65529e-05	0.000227752
AQP4	14.9658	5.78461	1.01844	5.67989	1.34781e-08	9.09227e-07
AQP5	16.2044	5.18007	1.4281	3.62725	0.000286452	0.00191246
AQP9	19.1816	0.295964	0.790399	0.374448	0.708071	0.815691
AQR	271.495	-0.222636	0.148515	-1.49908	0.133853	0.252948
AR	45.2383	1.04583	0.621083	1.68388	0.0922044	0.190789
ARAF	161.839	-0.111856	0.155356	-0.720001	0.471524	0.627208
ARAP1	642.127	-0.466152	0.186935	-2.49366	0.0126434	0.0395096
ARAP2	226.288	-1.4627	0.322317	-4.53807	5.67725e-06	0.000103338
ARAP3	293.5	-0.0373097	0.234482	-0.159115	0.873578	0.925394
ARCN1	442.487	-0.125077	0.218087	-0.573519	0.566293	0.708066
AREG	11.6779	1.17672	1.18532	0.992741	0.320836	0.481423
AREL1	99.9131	0.634894	0.266728	2.3803	0.0172985	0.0508103
ARF1	29.8069	-0.390256	0.431384	-0.904661	0.365645	0.527154
ARF4	367.454	-0.105963	0.239676	-0.442107	0.658411	0.778585
ARF5	22.7401	0.118124	0.424228	0.278444	0.780672	0.864215
ARF6	147.701	-0.398448	0.328485	-1.21299	0.225135	0.372711
ARFGAP1	119.393	-0.393764	0.205123	-1.91964	0.0549031	0.127072
ARFGAP2	206.06	-0.367213	0.340271	-1.07918	0.280508	0.437082
ARFGAP3	519.2	0.177845	0.288508	0.616428	0.537612	0.684801
ARFGEF1	537.525	-0.828049	0.138692	-5.97042	2.36649e-09	2.2604e-07
ARFGEF2	373.787	-0.374321	0.163037	-2.29594	0.0216796	0.0609389
ARFGEF3	168.059	0.215205	0.458575	0.469291	0.638862	0.764103
ARFIP1	860.867	1.05856	0.362081	2.92353	0.00346088	0.0138028
ARFIP2	56.6415	-1.29481	0.512781	-2.52507	0.0115674	0.0367934
ARFRP1	83.7884	-0.356007	0.323542	-1.10034	0.271183	0.426098
ARG1	23.3421	-0.443575	0.710233	-0.624549	0.532267	0.680348
ARG2	65.4654	-0.315422	0.453075	-0.696179	0.486317	0.640888
ARGLU1	562.98	-0.0550542	0.139525	-0.394583	0.69315	0.804559
ARHGAP1	130.697	0.322229	0.270782	1.18999	0.234049	0.383587
ARHGAP10	328.562	0.403064	0.218773	1.84238	0.0654189	0.146112
ARHGAP12	316.429	-0.578193	0.188928	-3.06038	0.00221056	0.00961943
ARHGAP15	98.6549	-1.8221	0.558811	-3.26067	0.0011115	0.00553958
ARHGAP17	390.149	-0.107549	0.20115	-0.534673	0.592876	0.729638
ARHGAP18	1614.67	1.60876	0.411608	3.90846	9.28858e-05	0.000837856
ARHGAP20	98.7827	1.04341	0.416725	2.50384	0.0122853	0.0386537
ARHGAP21	1119.87	0.134764	0.241641	0.557704	0.577046	0.716726
ARHGAP22	144.437	0.177768	0.217681	0.816643	0.414133	0.574706
ARHGAP23	209.795	0.0734256	0.231591	0.317049	0.751207	0.84487
ARHGAP24	171.739	0.775318	0.353878	2.19092	0.0284576	0.0756389
ARHGAP26	341.376	-0.417576	0.214255	-1.94897	0.0512996	0.12048
ARHGAP28	177.341	-0.178614	0.294691	-0.606108	0.544443	0.689589
ARHGAP29	669.804	-0.187105	0.269572	-0.694082	0.487631	0.641544
ARHGAP30	411.094	-0.981521	0.244854	-4.0086	6.10793e-05	0.000613119
ARHGAP31	590.448	-0.400777	0.214855	-1.86533	0.0621347	0.140162
ARHGAP32	537.05	0.437748	0.262692	1.66639	0.0956351	0.19629
ARHGAP33	71.3551	1.55158	0.402227	3.85746	0.000114572	0.000977708
ARHGAP35	467.085	-0.181299	0.155911	-1.16283	0.244898	0.396303
ARHGAP36	20.6091	4.87491	1.54082	3.16385	0.00155698	0.00722599
ARHGAP39	33.9236	0.306712	0.554018	0.553614	0.579843	0.718319
ARHGAP4	91.169	-1.65786	0.436453	-3.79847	0.000145591	0.00115872
ARHGAP42	268.527	-0.767107	0.241077	-3.18199	0.00146265	0.00687334
ARHGAP44	78.5923	0.736194	0.43982	1.67386	0.0941591	0.193875
ARHGAP45	744.13	0.20407	0.355993	0.573243	0.56648	0.708229
ARHGAP5	636.661	-0.353527	0.271652	-1.3014	0.193121	0.334009
ARHGAP6	80.4789	0.713812	0.381145	1.87281	0.0610945	0.138276
ARHGAP8	41.4007	3.74436	0.965948	3.87636	0.000106033	0.000920286
ARHGDIA	323.931	-0.132259	0.302808	-0.436773	0.662276	0.781791
ARHGDIB	195.643	-0.798865	0.38302	-2.0857	0.0370056	0.093162
ARHGDIG	10.3592	1.39462	0.770106	1.81094	0.0701503	0.154259
ARHGEF10	190.811	0.328271	0.294451	1.11486	0.264912	0.418834
ARHGEF10L	140.774	0.865896	0.268968	3.21933	0.0012849	0.00620396
ARHGEF11	479.257	-0.282953	0.227334	-1.24466	0.213256	0.358423
ARHGEF12	1214.33	-0.0919036	0.18486	-0.497154	0.619081	0.749957
ARHGEF15	134.364	0.342678	0.331477	1.03379	0.301234	0.459371
ARHGEF16	2484.43	1.61036	0.493716	3.26171	0.00110743	0.00552564
ARHGEF17	223.43	-0.0105874	0.257147	-0.0411723	0.967159	0.980942
ARHGEF18	238.692	-0.290708	0.228552	-1.27196	0.203389	0.346545
ARHGEF19	39.9537	0.228143	0.611327	0.373194	0.709004	0.816106
ARHGEF2	353.64	-0.652135	0.199586	-3.26744	0.00108527	0.00544315
ARHGEF25	130.24	1.7971	0.366684	4.90096	9.5368e-07	2.70412e-05
ARHGEF26	55.6621	1.03465	0.482245	2.14549	0.0319134	0.0827575
ARHGEF28	162.387	0.381486	0.398763	0.956675	0.338731	0.500363
ARHGEF3	392.25	0.47411	0.313038	1.51454	0.129888	0.247387
ARHGEF33	36.677	1.90663	0.768486	2.48102	0.0131005	0.0406082
ARHGEF37	101.734	0.109818	0.466875	0.235218	0.814039	0.887283
ARHGEF38	38.868	4.31344	0.907269	4.75431	1.99125e-06	4.68871e-05
ARHGEF39	30.9634	0.166432	0.497971	0.33422	0.738213	0.837269
ARHGEF4	69.0894	1.20302	0.478788	2.51264	0.0119831	0.0378618
ARHGEF40	376.377	0.193957	0.264984	0.731958	0.464194	0.620452
ARHGEF5	99.6417	0.991915	0.587982	1.68698	0.0916072	0.189949
ARHGEF6	265.494	-0.377081	0.243929	-1.54586	0.122137	0.236435
ARHGEF7	436.23	-0.0929248	0.212016	-0.438291	0.661175	0.78088
ARHGEF9	46.2229	1.33317	0.353497	3.77139	0.000162342	0.00124974
ARID1A	1069.6	-0.450042	0.104943	-4.28843	1.79943e-05	0.0002444
ARID1B	572.078	-0.482299	0.191135	-2.52334	0.0116245	0.0369337
ARID2	328.927	-0.290109	0.16863	-1.72038	0.0853631	0.179644
ARID3A	140.396	-1.23206	0.353831	-3.48207	0.000497545	0.00292411
ARID3B	1115.28	1.32735	0.47139	2.81582	0.00486523	0.0181869
ARID4A	366.086	-0.326669	0.151544	-2.15561	0.0311142	0.0810136
ARID4B	729.038	-0.509126	0.151746	-3.35512	0.000793316	0.00420945
ARID5A	207.777	-0.175937	0.200127	-0.879129	0.379331	0.541022
ARID5B	629.928	-0.27825	0.214918	-1.29468	0.195429	0.336854
ARIH1	258.729	-0.317414	0.212246	-1.4955	0.134784	0.254311
ARIH2	174.535	0.321136	0.221097	1.45247	0.146372	0.270825
ARL1	410.792	0.670453	0.241285	2.77867	0.00545816	0.0199362
ARL10	6.88375	0.659618	0.780113	0.845541	0.397809	0.558644
ARL13B	115.487	0.508302	0.292477	1.73792	0.0822245	0.174815
ARL14EP	52.0942	-0.658574	0.377455	-1.74477	0.0810246	0.172831
ARL15	30.9882	0.237449	0.46385	0.511909	0.608715	0.742096
ARL16	12.012	0.744627	0.928236	0.802195	0.42244	0.582406
ARL2BP	138.966	0.0442049	0.244733	0.180625	0.856662	0.915033
ARL3	44.8901	0.197161	0.483651	0.407651	0.68353	0.797685
ARL4C	110.727	-0.77995	0.276705	-2.8187	0.00482179	0.018066
ARL5A	51.8324	0.328477	0.343983	0.954923	0.339617	0.501358
ARL5B	94.1696	-0.896473	0.296892	-3.01953	0.00253168	0.0107218
ARL5C	20.0323	3.63452	1.06031	3.4278	0.0006085	0.00340196
ARL6	22.6143	0.456751	0.511488	0.892985	0.371865	0.53342
ARL6IP4	64.7154	0.17149	0.331018	0.518068	0.604411	0.738916
ARL6IP5	174.371	0.64551	0.367414	1.7569	0.0789346	0.169083
ARL6IP6	28.2733	-0.165151	0.518398	-0.31858	0.750045	0.844378
ARL8B	115.666	-0.429085	0.351773	-1.21978	0.222549	0.369592
ARL9	9.91667	0.256731	0.999383	0.25689	0.797264	0.875994
ARMC1	89.8616	-0.184443	0.310261	-0.594478	0.552192	0.696306
ARMC10	110.528	0.137642	0.347185	0.396452	0.691772	0.803876
ARMC12	20.8942	0.0494206	0.702399	0.0703598	0.943907	0.968539
ARMC2	23.4139	0.81957	0.894028	0.916717	0.359291	0.521373
ARMC3	36.5866	4.36573	0.976028	4.47296	7.71451e-06	0.000129338
ARMC5	54.5755	0.969744	0.593451	1.63408	0.102243	0.206899
ARMC6	26.3457	1.93407	0.575616	3.36	0.000779427	0.00415529
ARMC7	2155.25	1.08916	0.398532	2.73293	0.00627739	0.0222935
ARMC8	77.8858	0.047664	0.361605	0.131813	0.895133	0.938672
ARMC9	787.778	1.08105	0.448823	2.40864	0.016012	0.0477913
ARMCX1	202.175	0.0246249	0.377772	0.0651847	0.948027	0.970947
ARMCX2	23.8494	1.72515	0.542805	3.17822	0.00148185	0.00694521
ARMCX3	57.4333	0.0507992	0.427942	0.118706	0.905508	0.944942
ARMCX4	210.09	0.498738	0.288237	1.7303	0.0835758	0.176948
ARMCX5	54.782	-0.341387	0.43377	-0.787023	0.431268	0.590768
ARMCX6	20.4795	0.718143	0.627093	1.14519	0.252129	0.404444
ARMH1	17.9703	2.30078	0.875492	2.62798	0.00858936	0.0287673
ARMH3	112.359	-0.260732	0.24749	-1.05351	0.292108	0.449562
ARMH4	45.5954	1.29498	0.6482	1.99781	0.0457373	0.109878
ARMT1	47.922	0.53258	0.370748	1.4365	0.150859	0.276789
ARNT	224.642	0.0454622	0.16387	0.277429	0.781451	0.864742
ARNT2	86.4442	1.05276	0.376318	2.79754	0.00514936	0.0190577
ARNTL	90.672	0.0872723	0.312316	0.279436	0.77991	0.86381
ARNTL2	84.1112	0.0379683	0.442619	0.0857809	0.931641	0.96094
ARPC1A	227.9	0.213897	0.205718	1.03976	0.298453	0.456402
ARPC1B	319.656	-0.374255	0.302556	-1.23698	0.216095	0.361998
ARPC2	440.934	-0.366793	0.224635	-1.63284	0.102502	0.207217
ARPC3	254.646	-0.417322	0.271879	-1.53496	0.124794	0.240531
ARPC4	258.81	-0.364638	0.280666	-1.29919	0.19388	0.334752
ARPC5	214.6	-0.248208	0.284792	-0.871543	0.383458	0.544824
ARPC5L	55.078	-1.45286	0.500832	-2.90089	0.00372102	0.0146393
ARPIN	115.544	-0.349613	0.269699	-1.29631	0.194869	0.336173
ARPP21	55.9238	4.47599	0.955559	4.68416	2.81115e-06	6.09968e-05
ARR3	12.2957	2.55946	1.06378	2.40599	0.0161285	0.0480682
ARRB1	312.592	-0.232433	0.206257	-1.12691	0.259782	0.413016
ARRB2	61.6453	0.440322	0.354569	1.24185	0.214292	0.359951
ARRDC1	59.3477	-0.176858	0.302581	-0.584496	0.558887	0.701841
ARRDC2	56.2319	-0.117488	0.447927	-0.262292	0.793096	0.87281
ARRDC3	316.011	-0.806512	0.342851	-2.35237	0.0186543	0.0538919
ARRDC4	115.936	-0.341787	0.266698	-1.28155	0.200001	0.342411
ARRDC5	22.4241	1.39482	1.06173	1.31371	0.188942	0.327977
ARSA	187.294	-0.319449	0.288833	-1.106	0.268727	0.423407
ARSB	139.989	0.0476358	0.389114	0.122421	0.902565	0.943573
ARSF	71.2566	-0.893919	1.34214	-0.66604	0.505385	0.657135
ARSG	38.4094	0.376255	0.608057	0.618782	0.53606	0.68358
ARSH	31.2857	7.20763	1.56687	4.60003	4.22425e-06	8.28208e-05
ARSI	31.3538	1.0954	0.790367	1.38594	0.165766	0.297231
ARSJ	153.462	-0.0996329	0.388152	-0.256685	0.797422	0.876081
ARSK	38.8944	1.29339	0.499841	2.5876	0.00966472	0.0317195
ART1	13.041	5.94306	1.46153	4.06633	4.77593e-05	0.000511517
ART3	1144.51	2.22193	0.503233	4.41531	1.00866e-05	0.000158995
ART4	32.4818	0.685526	0.67979	1.00844	0.313244	0.472923
ART5	11.8081	3.39111	1.28971	2.62936	0.00855457	0.0286785
ARV1	23.2412	-0.165529	0.484987	-0.341306	0.732873	0.833545
ARVCF	98.3246	0.948871	0.403178	2.35348	0.0185985	0.0537416
ARX	6.38827	1.88283	1.14844	1.63946	0.101117	0.205029
AS3MT	60.6265	0.127396	0.37586	0.338945	0.734651	0.834826
ASAH1	353.359	-0.112367	0.252357	-0.445269	0.656125	0.77685
ASAP1	857.729	-0.442695	0.176919	-2.50225	0.0123407	0.0387935
ASAP2	428.377	-0.123504	0.213256	-0.579136	0.562497	0.704864
ASB1	853.775	1.11353	0.401512	2.77334	0.00554842	0.0201934
ASB11	37.857	0.510038	0.416465	1.22468	0.220695	0.367237
ASB13	18.1218	2.11481	0.895902	2.36054	0.0182483	0.0529122
ASB14	9.97675	4.7005	1.23079	3.81909	0.000133947	0.00109199
ASB15	55.0733	2.28483	0.747207	3.05783	0.00222949	0.00968697
ASB16	21.7006	6.67748	1.18607	5.6299	1.80314e-08	1.14071e-06
ASB2	18.4065	2.42103	1.13271	2.13738	0.0325673	0.0841466
ASB3	130.977	-0.379887	0.191512	-1.98362	0.0472977	0.112883
ASB4	16.6366	6.00668	1.68833	3.55778	0.000374007	0.00233594
ASB5	41.2747	5.90025	0.96573	6.10963	9.98637e-10	1.11052e-07
ASB6	72.773	0.074719	0.232613	0.321215	0.748047	0.843249
ASB7	587.213	2.31407	0.49614	4.66415	3.09902e-06	6.59772e-05
ASB8	111.05	-0.677871	0.299588	-2.26268	0.0236554	0.065457
ASB9	17.6171	-0.582091	0.7119	-0.817658	0.413552	0.574237
ASCC1	36.4281	-0.3782	0.316845	-1.19365	0.232617	0.381987
ASCC2	151.678	0.546712	0.233205	2.34434	0.0190608	0.0547994
ASCC3	566.379	-0.972026	0.170094	-5.71465	1.09931e-08	7.69241e-07
ASCL3	6.89752	0.159735	0.885556	0.180378	0.856856	0.915171
ASF1A	30.6746	0.242548	0.499643	0.485442	0.627363	0.756257
ASH1L	1434.99	-0.434167	0.141079	-3.07746	0.0020877	0.00919158
ASH2L	103.922	0.0334123	0.301666	0.110759	0.911807	0.949185
ASIC1	16.0024	4.82142	1.04671	4.60627	4.09958e-06	8.11126e-05
ASIC2	28.6099	3.01556	1.03489	2.91389	0.00356957	0.0141465
ASIC3	13.8877	1.27876	0.863673	1.48061	0.13871	0.260097
ASIC4	107.352	3.24143	0.612996	5.28785	1.23764e-07	5.35544e-06
ASIC5	19.3693	3.23809	1.39191	2.32636	0.0199996	0.0569919
ASIP	135.139	1.34311	0.496995	2.70246	0.00688281	0.0240653
ASMTL	30.8635	0.628765	0.516741	1.21679	0.223684	0.370988
ASNS	39.9033	1.50768	0.62263	2.42147	0.0154578	0.0463452
ASNSD1	302.753	-0.494188	0.272453	-1.81385	0.0697016	0.153557
ASPA	24.4474	6.85112	0.97821	7.00373	2.49229e-12	9.3322e-10
ASPDH	27.7831	1.50312	0.779877	1.92738	0.0539322	0.125457
ASPG	231.726	1.63632	0.528095	3.09853	0.00194483	0.00869704
ASPH	678.328	0.4806	0.15905	3.0217	0.00251363	0.0106612
ASPHD1	8.47191	4.94957	1.42436	3.47495	0.000510942	0.00297896
ASPHD2	13.2103	2.05481	1.12734	1.8227	0.0683487	0.151208
ASPM	158.683	0.304725	0.459707	0.662868	0.507415	0.658751
ASPN	232.731	0.781828	0.317019	2.46618	0.0136561	0.0420047
ASPSCR1	123.6	-0.0269731	0.306575	-0.0879819	0.929891	0.960019
ASRGL1	58.6855	0.712536	0.40962	1.7395	0.081946	0.174361
ASS1	176.646	1.33234	0.462659	2.87974	0.00398004	0.0154617
ASTE1	38.2492	0.916003	0.543952	1.68398	0.092186	0.190779
ASTL	22.7507	6.74739	1.60219	4.21137	2.53829e-05	0.000318888
ASTN1	82.4623	1.06926	0.717671	1.48991	0.136249	0.256374
ASTN2	65.8911	4.2769	1.00463	4.2572	2.07003e-05	0.000271066
ASXL1	714.574	-0.20889	0.242767	-0.860453	0.389539	0.550264
ASXL2	324.056	-0.424949	0.165647	-2.56539	0.0103061	0.0334313
ASXL3	50.8577	5.2366	1.20359	4.3508	1.3564e-05	0.000199247
ASZ1	14.1435	5.69162	1.52384	3.73506	0.000187673	0.00138882
ATAD1	71.6771	0.111402	0.303059	0.367592	0.713177	0.819253
ATAD2	181.879	-0.239412	0.256944	-0.931769	0.351456	0.513827
ATAD2B	353.657	-0.700501	0.154397	-4.53702	5.70558e-06	0.000103456
ATAD3A	96.3273	-0.316454	0.294008	-1.07635	0.281773	0.438216
ATAD5	77.0635	0.640385	0.456789	1.40193	0.160937	0.290597
ATAT1	85.7892	0.00315203	0.368762	0.00854759	0.99318	0.995558
ATCAY	11.7541	3.08001	1.54411	1.99469	0.0460771	0.110507
ATE1	184.738	-0.651029	0.209732	-3.1041	0.0019086	0.00855923
ATF1	144.288	-0.224488	0.298387	-0.752339	0.451847	0.610246
ATF2	2519.38	1.1997	0.383673	3.12688	0.00176674	0.00801651
ATF3	86.7871	-0.163475	0.466735	-0.350253	0.726149	0.828404
ATF4	1237.12	-0.943892	0.180529	-5.22849	1.709e-07	6.91079e-06
ATF5	37.5147	0.0309271	0.518351	0.0596644	0.952423	0.973138
ATF6	310.537	-0.244857	0.173228	-1.4135	0.15751	0.285969
ATF6B	299.875	0.0677968	0.156359	0.433597	0.664581	0.78376
ATF7IP	546.153	-0.789705	0.138231	-5.71294	1.11042e-08	7.71014e-07
ATF7IP2	55.9798	-0.836316	0.663108	-1.26121	0.207234	0.350989
ATG10	57.6668	0.485892	0.631075	0.769943	0.441334	0.600067
ATG101	46.8021	-0.288831	0.450546	-0.641069	0.521478	0.67101
ATG12	40.8715	-0.170021	0.431742	-0.393802	0.693727	0.804834
ATG13	110.249	-0.155149	0.293992	-0.527733	0.597685	0.733468
ATG14	56.1469	0.0353099	0.297042	0.118872	0.905377	0.944874
ATG16L1	148.019	0.32965	0.288595	1.14226	0.253346	0.405593
ATG16L2	95.2294	-0.603254	0.284065	-2.12365	0.0336998	0.0864137
ATG2A	184.378	0.0586876	0.204658	0.28676	0.774296	0.860571
ATG2B	387.949	0.0735122	0.187722	0.391601	0.695353	0.806064
ATG3	383.654	-0.0781525	0.267716	-0.291924	0.770345	0.857691
ATG4A	33.7568	-0.343676	0.405422	-0.8477	0.396605	0.557558
ATG4B	84.2582	0.115563	0.427186	0.27052	0.78676	0.868407
ATG4C	85.3481	-0.682317	0.320779	-2.12706	0.033415	0.0858071
ATG4D	171.741	0.5545	0.428144	1.29513	0.195277	0.336673
ATG5	123.254	0.135856	0.242844	0.559438	0.575863	0.71579
ATG7	67.4276	-0.175853	0.372278	-0.47237	0.636663	0.762688
ATG9A	138.716	0.808953	0.314128	2.57524	0.0100172	0.0326954
ATG9B	44.7129	0.947277	0.751822	1.25998	0.207678	0.351498
ATIC	104.633	-0.158736	0.35043	-0.452976	0.650566	0.772452
ATL1	32.7594	1.28894	0.678924	1.8985	0.0576307	0.132096
ATL2	134.933	-0.079957	0.253347	-0.315603	0.752304	0.84577
ATL3	445.688	0.0723757	0.226693	0.319268	0.749523	0.844213
ATM	405.157	0.0497377	0.152	0.327222	0.7435	0.840319
ATMIN	137.611	0.255031	0.276441	0.922551	0.356241	0.518551
ATN1	814.588	-0.0220495	0.188537	-0.116951	0.906899	0.945908
ATOX1	30.9223	0.512156	0.49935	1.02565	0.305058	0.463613
ATP10A	111.612	-0.0410577	0.417005	-0.0984585	0.921568	0.954888
ATP10B	71.5505	2.79995	1.27552	2.19514	0.0281536	0.0749701
ATP10D	314.741	-0.00112006	0.198755	-0.00563536	0.995504	0.996975
ATP11A	332.084	-0.102007	0.187141	-0.545078	0.5857	0.723622
ATP11B	528.16	-0.810388	0.162071	-5.00021	5.72673e-07	1.79513e-05
ATP11C	244.036	-0.4196	0.253024	-1.65834	0.0972479	0.198883
ATP12A	66.35	1.92642	1.30913	1.47153	0.141148	0.263766
ATP13A1	189.19	-0.454255	0.286468	-1.58571	0.112805	0.222453
ATP13A2	93.6512	-1.05309	0.346683	-3.03761	0.00238465	0.0102269
ATP13A3	356.15	-0.220862	0.149487	-1.47747	0.139551	0.261276
ATP13A4	30.1488	4.52866	1.41515	3.20012	0.0013737	0.00654207
ATP13A5	30.0332	4.35413	1.26001	3.45564	0.000548988	0.00314585
ATP1A1	651.854	0.0934492	0.174526	0.535445	0.592343	0.729171
ATP1A3	77.4772	1.09422	0.539206	2.02932	0.0424253	0.103653
ATP1A4	324.373	1.09592	0.38296	2.8617	0.00421376	0.0161755
ATP1B1	100.426	1.13203	0.389417	2.90698	0.00364931	0.014397
ATP1B2	11.8538	2.9428	1.09233	2.69405	0.0070589	0.0246025
ATP1B3	175.928	-0.578514	0.274089	-2.11068	0.0347997	0.0887387
ATP1B4	46.3424	0.381785	0.865459	0.441136	0.659114	0.779066
ATP23	15.8579	0.119927	0.678474	0.176761	0.859697	0.917104
ATP2A1	185.873	3.02852	0.673593	4.49607	6.92203e-06	0.000119283
ATP2A2	633.83	0.348941	0.304345	1.14653	0.251575	0.403939
ATP2A3	107.339	-1.17137	0.439171	-2.66724	0.0076478	0.0262398
ATP2B1	884.855	-0.0843101	0.185922	-0.453471	0.650209	0.772273
ATP2B2	50.0661	5.26724	0.973389	5.41123	6.25917e-08	3.1933e-06
ATP2B3	25.2564	4.20549	1.00074	4.20239	2.64114e-05	0.00032784
ATP2B4	931.112	0.42567	0.198705	2.14222	0.032176	0.0833018
ATP2C1	236.231	0.0329583	0.189384	0.174029	0.861842	0.91797
ATP2C2	58.8621	1.70515	0.840525	2.02868	0.0424913	0.103796
ATP4A	20.0098	6.19961	1.52853	4.05594	4.99335e-05	0.000529228
ATP4B	11.2309	3.40098	1.12154	3.03242	0.00242605	0.0103545
ATP5F1A	484.778	-0.142236	0.149506	-0.951369	0.341417	0.50313
ATP5F1B	806.682	-0.416562	0.238454	-1.74693	0.0806495	0.172134
ATP5F1C	144.347	-0.0476792	0.192567	-0.247598	0.804446	0.880942
ATP5F1D	116.805	-0.205334	0.255803	-0.802705	0.422145	0.582137
ATP5F1E	51.8957	-0.314596	0.445575	-0.706046	0.48016	0.635303
ATP5IF1	315.876	0.723246	0.220145	3.28532	0.00101866	0.00518027
ATP5MC1	49.5903	1.15592	0.370872	3.11678	0.0018284	0.00824893
ATP5PB	140.375	-0.780874	0.286253	-2.72791	0.00637362	0.0225902
ATP5PF	92.502	-0.425138	0.398112	-1.06789	0.285572	0.442118
ATP6AP1	145.5	-0.062106	0.250322	-0.248105	0.804053	0.880715
ATP6AP2	244.785	-0.0884493	0.277144	-0.319146	0.749616	0.844213
ATP6V0A1	284.004	-0.450473	0.174075	-2.58782	0.00965862	0.0317068
ATP6V0A2	196.663	0.234745	0.258071	0.909612	0.363027	0.524762
ATP6V0A4	40.2319	4.10862	1.0164	4.04233	5.29224e-05	0.000553488
ATP6V0B	70.0948	0.058611	0.313093	0.1872	0.851504	0.911861
ATP6V0D1	88.5589	-0.0366686	0.484206	-0.0757294	0.939634	0.966035
ATP6V0D2	21.9769	2.43431	0.743283	3.27508	0.00105631	0.00534122
ATP6V0E1	165.61	-0.00469542	0.178946	-0.0262394	0.979066	0.987494
ATP6V1A	102.949	-0.268841	0.282105	-0.952983	0.340599	0.50237
ATP6V1B1	27.0963	3.12444	1.28641	2.4288	0.0151489	0.0456359
ATP6V1B2	130.648	0.273337	0.240695	1.13562	0.256116	0.408675
ATP6V1C1	146.453	-0.622484	0.251821	-2.47193	0.0134385	0.0414481
ATP6V1C2	39.736	3.5135	0.801917	4.38137	1.17933e-05	0.000178581
ATP6V1D	101.861	0.429754	0.265979	1.61574	0.10615	0.212748
ATP6V1F	95.0722	0.431448	0.402146	1.07286	0.283332	0.43992
ATP6V1G2	23.4974	2.76989	1.06347	2.60458	0.0091988	0.0305329
ATP6V1H	179.805	-0.608406	0.272918	-2.22926	0.0257964	0.0701242
ATP7A	164.514	-0.125722	0.276162	-0.455245	0.648933	0.771285
ATP7B	55.3482	1.52058	0.540539	2.81308	0.00490701	0.018294
ATP8A1	192.832	-0.790539	0.232229	-3.40414	0.00066372	0.00364483
ATP8A2	51.898	4.43027	1.05029	4.21812	2.46349e-05	0.000311692
ATP8B1	338.817	0.101199	0.237264	0.426525	0.669725	0.787385
ATP8B2	470.397	0.016286	0.277355	0.0587188	0.953176	0.973406
ATP8B3	14.2871	6.07404	1.5471	3.92609	8.63368e-05	0.000796964
ATP8B4	197.705	-0.110092	0.209109	-0.526481	0.598554	0.733898
ATP9A	206.005	1.23257	0.256632	4.80288	1.56403e-06	3.97045e-05
ATP9B	196.581	-0.145435	0.161547	-0.900264	0.36798	0.529608
ATPAF1	78.1869	-0.147457	0.327706	-0.449969	0.652733	0.774152
ATPAF2	16.087	1.76182	0.710536	2.47956	0.0131544	0.040736
ATPSCKMT	33.4139	-0.0440242	0.410455	-0.107257	0.914585	0.950473
ATR	555.228	-0.51772	0.182711	-2.83354	0.0046036	0.0174005
ATRAID	21.0959	-0.401159	0.58795	-0.682302	0.495048	0.647307
ATRIP	72.8532	0.64271	0.291631	2.20385	0.027535	0.0736993
ATRN	212.084	0.26021	0.224732	1.15787	0.246919	0.398683
ATRNL1	150.221	-0.49538	0.29098	-1.70245	0.0886705	0.185064
ATRX	1120.06	-0.705614	0.208176	-3.38951	0.000700169	0.00380826
ATXN1	173.097	0.0697823	0.26174	0.266609	0.78977	0.87059
ATXN10	158.317	-0.0869584	0.234671	-0.370554	0.71097	0.817773
ATXN1L	107.686	-0.723062	0.252101	-2.86815	0.00412882	0.0159141
ATXN2	461.066	-0.344153	0.170145	-2.02271	0.0431032	0.10495
ATXN2L	514.811	-0.363111	0.151308	-2.39982	0.016403	0.0487332
ATXN7	1226.69	1.04411	0.365631	2.85565	0.00429486	0.0164336
ATXN7L1	129.205	-0.117889	0.297905	-0.395725	0.692308	0.804156
ATXN7L2	59.5945	-0.0561875	0.518878	-0.108286	0.913769	0.95001
ATXN7L3	85.8127	-0.485145	0.328598	-1.47641	0.139835	0.261655
AUH	152.241	-0.440372	0.333217	-1.32158	0.186309	0.324673
AUNIP	17.9377	0.808542	0.797743	1.01354	0.310804	0.470236
AUP1	117.979	0.464464	0.321929	1.44275	0.14909	0.274463
AURKA	29.3673	2.39974	0.65267	3.67681	0.000236173	0.00165112
AURKAIP1	35.6557	0.105626	0.41977	0.251629	0.801328	0.878948
AURKB	49.7525	1.36344	0.592177	2.30242	0.0213115	0.0601094
AURKC	19.3636	3.52429	1.11737	3.1541	0.00160994	0.00741918
AUTS2	561.887	-0.10182	0.240189	-0.423918	0.671625	0.788837
AVEN	105.97	-0.0523585	0.341171	-0.153467	0.87803	0.927968
AVIL	112.196	0.965766	0.467137	2.06742	0.038695	0.0966629
AVL9	75.1569	-0.350101	0.242559	-1.44336	0.148918	0.274253
AVPI1	39.3187	0.266226	0.49301	0.54	0.589197	0.726524
AVPR1A	8.51203	1.23386	0.850331	1.45103	0.146772	0.271353
AVPR2	8.80914	1.65482	1.06349	1.55603	0.119701	0.232955
AWAT1	92.4147	2.30933	0.612791	3.76854	0.000164202	0.00125794
AXDND1	34.3257	4.92346	1.2219	4.02936	5.593e-05	0.000575878
AXIN1	227.998	-0.287079	0.181197	-1.58435	0.113114	0.222857
AXIN2	355.012	-1.26201	0.301261	-4.18909	2.8007e-05	0.000341897
AXL	615.533	0.280584	0.314063	0.893403	0.371642	0.533153
AZGP1	24.4948	3.68477	1.28102	2.87643	0.00402201	0.0155825
AZI2	100.15	-0.585699	0.214667	-2.7284	0.00636417	0.0225623
AZIN1	523.188	-0.490685	0.165888	-2.95794	0.00309706	0.012635
AZIN2	42.6148	1.00837	0.530157	1.90203	0.0571675	0.131203
B2M	5122.19	-0.233498	0.216958	-1.07624	0.28182	0.438216
B3GALNT1	12.7949	-1.02719	0.683945	-1.50186	0.133134	0.251965
B3GALNT2	920.652	1.42269	0.374044	3.80354	0.000142645	0.00114068
B3GALT2	21.9649	0.177195	0.450404	0.393414	0.694014	0.805102
B3GAT2	15.6325	0.748735	0.641728	1.16675	0.243312	0.394409
B3GAT3	37.639	-0.512638	0.421604	-1.21592	0.224014	0.371374
B3GLCT	230.051	-0.35773	0.272506	-1.31275	0.189269	0.328423
B3GNT2	108.467	-0.0826732	0.281702	-0.293477	0.769157	0.857063
B3GNT3	13.3445	1.43989	1.3259	1.08596	0.277494	0.433526
B3GNT4	19.1269	0.187791	0.756015	0.248396	0.803828	0.880715
B3GNT5	11.5564	-1.54921	0.842065	-1.83977	0.0658019	0.146852
B3GNT9	36.0343	-0.941515	0.547545	-1.71952	0.0855195	0.179859
B3GNTL1	280.909	1.51272	0.603083	2.50831	0.012131	0.0382697
B4GALNT1	27.5907	4.54013	0.992397	4.57492	4.76408e-06	9.02954e-05
B4GALNT2	15.0058	5.80125	1.48622	3.90336	9.48679e-05	0.000850347
B4GALNT3	101.587	2.07823	0.64917	3.20137	0.00136777	0.00652441
B4GALNT4	8.28	3.59658	1.40695	2.55629	0.0105794	0.0341082
B4GALT1	276.611	-0.122149	0.222655	-0.548601	0.583279	0.72132
B4GALT2	29.815	1.05393	0.450526	2.33932	0.0193188	0.0553955
B4GALT3	70.921	-0.147652	0.373528	-0.39529	0.692629	0.804164
B4GALT4	51.6858	0.984139	0.42175	2.33346	0.0196238	0.0560781
B4GALT5	2410.3	1.74421	0.335257	5.20259	1.96528e-07	7.74898e-06
B4GALT6	45.6477	1.56245	0.56403	2.77016	0.0056029	0.0203708
B4GALT7	55.152	-0.502625	0.390701	-1.28647	0.198279	0.340324
B4GAT1	107.766	-0.160636	0.340138	-0.472267	0.636736	0.762712
B9D1	29.0744	1.42979	0.570396	2.50667	0.0121874	0.0384051
BAALC	21.29	0.746394	0.682813	1.09312	0.274343	0.429734
BAAT	7.35159	4.74368	1.48833	3.18725	0.00143631	0.00677305
BABAM1	91.0914	-0.0411741	0.360295	-0.114279	0.909017	0.947422
BABAM2	93.6077	-0.472582	0.238571	-1.98088	0.0476045	0.113539
BACE1	475.069	-0.0597485	0.233846	-0.255504	0.798334	0.876558
BACE2	234.688	0.467994	0.317892	1.47218	0.140972	0.263505
BACH1	316.487	-0.120104	0.198283	-0.605718	0.544702	0.689794
BACH2	57.4927	1.3612	0.625925	2.1747	0.0296529	0.0780609
BAD	8.83668	1.83991	0.832295	2.21065	0.0270603	0.0727428
BAG1	313.422	-0.174327	0.15605	-1.11712	0.263943	0.417534
BAG2	37.5585	-0.81595	0.374272	-2.1801	0.0292502	0.0772731
BAG3	148.475	-0.468631	0.339595	-1.37997	0.167595	0.299542
BAG4	84.1119	-0.0601703	0.326363	-0.184366	0.853726	0.913419
BAG5	188.554	0.235431	0.220251	1.06892	0.285105	0.441683
BAG6	321.425	-0.258958	0.205828	-1.25813	0.208346	0.352293
BAHCC1	444.31	0.755291	0.239851	3.149	0.0016383	0.00752974
BAHD1	124.674	-0.282701	0.32206	-0.877788	0.380059	0.541734
BAIAP2	109.944	-0.315574	0.321421	-0.98181	0.326194	0.487151
BAIAP2L1	25.1121	0.2872	0.648022	0.443196	0.657624	0.778082
BAIAP3	29.7824	0.273896	0.626473	0.437203	0.661964	0.781553
BAK1	69.8473	-0.287455	0.545229	-0.527219	0.598042	0.733623
BAMBI	6.08253	0.713731	0.981851	0.726924	0.467272	0.623449
BANK1	128.987	-1.0406	0.323225	-3.21944	0.00128441	0.0062037
BANP	225.779	0.422511	0.437619	0.965478	0.334305	0.495832
BAP1	332.391	-0.121806	0.152898	-0.796648	0.425656	0.585559
BARD1	68.4737	1.29553	0.360754	3.59118	0.000329187	0.00212212
BARHL2	29.5547	2.44527	0.70797	3.45392	0.000552503	0.00315837
BARX1	32.268	-1.62073	0.71379	-2.2706	0.0231714	0.0643554
BARX2	30.0606	0.247098	0.930833	0.265459	0.790656	0.871068
BASP1	44.9201	-1.51856	0.55103	-2.75585	0.00585396	0.021095
BATF2	37.9298	-0.0368713	0.554686	-0.0664723	0.947002	0.970246
BATF3	50.413	-1.09456	0.48307	-2.26584	0.0234614	0.064996
BAX	23.078	-0.528833	0.498218	-1.06145	0.288486	0.445128
BAZ1A	627.368	-0.470852	0.169056	-2.78519	0.00534962	0.0196558
BAZ1B	804.167	-0.149387	0.124894	-1.19611	0.231654	0.380831
BAZ2A	1003.98	-0.630671	0.129196	-4.88153	1.05267e-06	2.91513e-05
BAZ2B	857.067	-0.393487	0.187679	-2.09659	0.0360298	0.0912379
BBC3	15.848	0.24406	0.605727	0.40292	0.687007	0.800473
BBIP1	45.1583	-3.09356	0.734435	-4.21216	2.52937e-05	0.00031833
BBLN	119.24	-0.832782	0.339032	-2.45635	0.0140356	0.0429456
BBOF1	27.9435	2.00598	0.821494	2.44187	0.0146115	0.0443075
BBOX1	29.4284	3.29389	0.768354	4.28695	1.81145e-05	0.000244904
BBS10	37.0943	0.785189	0.450453	1.74311	0.0813144	0.173271
BBS12	16.6785	1.61466	0.682692	2.36514	0.0180235	0.0523778
BBS5	14.0721	-0.0229175	0.545516	-0.0420108	0.96649	0.980823
BBS7	77.8467	0.0919361	0.374037	0.245794	0.805841	0.881792
BBS9	234.149	0.391354	0.2645	1.4796	0.13898	0.260453
BBX	428.917	-0.469399	0.175962	-2.66761	0.00763926	0.0262207
BCAM	145.732	-0.0214892	0.37579	-0.057184	0.954399	0.973898
BCAN	32.3434	6.91457	1.26337	5.47314	4.42135e-08	2.35706e-06
BCAP29	58.4925	0.0704601	0.368965	0.190967	0.848552	0.909782
BCAP31	170.65	0.010217	0.24549	0.0416189	0.966803	0.980835
BCAR1	232.781	-0.423766	0.256486	-1.6522	0.0984936	0.20094
BCAR3	88.7075	-0.873345	0.437095	-1.99807	0.0457093	0.109837
BCAS1	16.2972	4.21177	1.05378	3.99684	6.41944e-05	0.000636755
BCAS2	60.5861	-0.510303	0.356116	-1.43297	0.151867	0.278387
BCAS3	141.076	-0.345359	0.223218	-1.54718	0.12182	0.235979
BCAT1	637.127	0.825084	0.324009	2.54648	0.0108815	0.0348688
BCAT2	958.496	1.55478	0.434407	3.57909	0.000344797	0.00219984
BCCIP	85.6082	-0.157573	0.397416	-0.396494	0.691741	0.803876
BCDIN3D	36.3159	0.166708	0.462689	0.360304	0.71862	0.823711
BCHE	22.6528	0.412867	0.68502	0.602708	0.546703	0.691344
BCKDHB	59.7762	-0.997171	0.493484	-2.02067	0.0433135	0.105317
BCKDK	308.744	1.53201	0.411016	3.72737	0.000193489	0.00141965
BCL10	36.4121	-0.484488	0.570857	-0.848702	0.396047	0.557049
BCL11A	69.282	-1.30814	0.602372	-2.17164	0.0298826	0.0784706
BCL11B	74.3503	-0.850807	0.454122	-1.87352	0.0609966	0.138186
BCL2	26.2376	-0.342556	0.461251	-0.742667	0.457684	0.614685
BCL2A1	61.9845	-0.596911	0.432688	-1.37954	0.167727	0.299703
BCL2L1	129.783	-0.616096	0.226674	-2.71798	0.00656825	0.023136
BCL2L11	123.74	-0.501884	0.365615	-1.37271	0.169841	0.302455
BCL2L13	190.995	0.448753	0.181285	2.47539	0.0133089	0.0411199
BCL2L14	13.5326	2.27432	0.937335	2.42637	0.0152508	0.0458459
BCL3	99.101	0.002337	0.505635	0.00462191	0.996312	0.997293
BCL6	196.58	0.0056092	0.339133	0.0165399	0.986804	0.991611
BCL6B	213.885	0.102648	0.285412	0.359648	0.719111	0.823941
BCL7A	25.8494	3.06783	0.822428	3.73021	0.000191321	0.00140665
BCL7B	98.5012	0.979068	0.40594	2.41185	0.0158717	0.0474318
BCL7C	51.9493	0.465079	0.374469	1.24197	0.214248	0.359921
BCL9	199.891	-0.046599	0.253166	-0.184065	0.853963	0.913469
BCL9L	502.828	0.113189	0.23931	0.472978	0.636229	0.762441
BCLAF1	803.013	-0.418105	0.170158	-2.45716	0.0140039	0.0428761
BCLAF3	73.7413	0.0222256	0.256712	0.0865782	0.931007	0.960704
BCO2	35.2041	1.45805	0.707613	2.06052	0.0393491	0.0979872
BCOR	185.906	-0.291187	0.288066	-1.01083	0.312097	0.471791
BCORL1	197.859	0.0828896	0.194959	0.425164	0.670717	0.788076
BCR	308.342	0.42675	0.208046	2.05123	0.0402442	0.0996236
BCS1L	28.7022	0.306767	0.547911	0.559884	0.575559	0.715502
BDH1	59.3209	-0.679729	0.543256	-1.25121	0.210857	0.35544
BDH2	19.6449	0.644463	0.544315	1.18399	0.236417	0.386312
BDKRB2	22.7321	2.79243	0.571488	4.88625	1.02775e-06	2.86282e-05
BDNF	17.5979	-0.0608572	1.0507	-0.0579208	0.953812	0.973533
BDP1	1058.33	-0.443699	0.142307	-3.1179	0.00182143	0.00822796
BEAN1	25.6332	3.76726	1.17669	3.20157	0.00136679	0.00652441
BECN1	246.286	-0.101935	0.183571	-0.555291	0.578696	0.71746
BECN2	8258.6	2.14237	0.492392	4.35094	1.35556e-05	0.000199247
BEGAIN	22.3963	0.260686	0.660805	0.394497	0.693214	0.804559
BEND3	24.096	0.406195	0.985764	0.412061	0.680295	0.795279
BEND4	15.1282	6.15629	1.29364	4.75891	1.94646e-06	4.61765e-05
BEND6	30.8812	0.0692101	0.802977	0.0861918	0.931314	0.960875
BEND7	48.0804	0.75581	0.504069	1.49942	0.133766	0.252824
BEST1	36.0334	0.0371951	0.872901	0.0426109	0.966012	0.980617
BEST2	15.5144	5.51145	1.60243	3.43943	0.000582936	0.00328699
BEST3	95.1096	2.3621	0.67997	3.47383	0.000513085	0.00298472
BEST4	15.0726	2.30182	1.26231	1.8235	0.0682272	0.151034
BET1	25.662	-1.27422	0.528908	-2.40916	0.0159893	0.0477431
BET1L	22.8137	-0.73448	0.62345	-1.17809	0.238761	0.3889
BEX4	21.2348	0.461339	0.517387	0.89167	0.37257	0.534108
BFAR	148.164	-0.250052	0.235706	-1.06086	0.288753	0.445444
BFSP1	72.6191	0.372888	0.430941	0.865287	0.386881	0.548165
BGN	519.09	0.0599028	0.371879	0.161082	0.872029	0.924241
BHLHA15	11.5186	-0.281698	0.853614	-0.330006	0.741395	0.83894
BHLHB9	34.242	-0.460941	0.46794	-0.985045	0.324602	0.485335
BHLHE40	479.85	-0.233154	0.231767	-1.00598	0.314423	0.474242
BHMT	9.10036	1.17876	1.05378	1.1186	0.263311	0.416998
BHMT2	16.9152	6.31929	1.44735	4.36613	1.2647e-05	0.000189093
BICC1	412.08	-0.0222322	0.266105	-0.0835466	0.933417	0.96206
BICD1	47.1477	2.05011	0.660765	3.10264	0.00191805	0.00859853
BICD2	179.853	-0.174577	0.211155	-0.826774	0.408365	0.569256
BICDL1	41.1808	1.77327	0.775475	2.28668	0.0222143	0.0621825
BICDL2	22.5451	0.0993506	1.01185	0.0981868	0.921784	0.954888
BICRAL	170.663	-0.203271	0.33104	-0.614038	0.53919	0.685927
BID	190.783	0.672691	0.198584	3.38743	0.000705498	0.00382822
BIN1	334.549	0.485711	0.150127	3.23535	0.00121496	0.00595103
BIN2	225.296	-0.994937	0.292046	-3.40678	0.000657345	0.0036168
BIN3	101.96	0.117963	0.309406	0.381257	0.703012	0.811769
BIRC2	216.633	-0.408392	0.212485	-1.92198	0.0546086	0.12672
BIRC3	176.224	-1.58181	0.422103	-3.74744	0.000178645	0.00133926
BIRC6	1455.29	-0.720487	0.136507	-5.27804	1.30574e-07	5.53152e-06
BLCAP	11.0824	-0.322639	0.692117	-0.466163	0.641099	0.765554
BLK	220.33	0.655138	0.385569	1.69915	0.0892911	0.185923
BLM	69.1323	0.363064	0.442283	0.820886	0.411711	0.572519
BLMH	76.3359	-0.702822	0.293771	-2.39242	0.0167379	0.0495344
BLNK	78.1541	-0.533148	0.484364	-1.10072	0.27102	0.425888
BLOC1S2	27.7178	-1.52394	0.533697	-2.85543	0.00429784	0.0164406
BLOC1S4	30.6722	-0.290884	0.496752	-0.585572	0.558163	0.701474
BLOC1S5	104.244	-0.527903	0.438226	-1.20464	0.228344	0.37684
BLOC1S6	40.9068	-0.628956	0.358852	-1.75269	0.0796559	0.170474
BLVRA	87.7143	0.410115	0.389292	1.05349	0.292117	0.449562
BLVRB	41.4553	-0.361808	0.631825	-0.572639	0.566889	0.708499
BLZF1	93.041	-0.753426	0.302013	-2.49468	0.0126072	0.0394397
BMERB1	190.068	-0.268524	0.499957	-0.537095	0.591202	0.727958
BMF	2470.61	1.16376	0.402704	2.88986	0.00385417	0.0150591
BMP1	344.091	0.0694994	0.36028	0.192904	0.847034	0.908567
BMP10	27.9514	7.04471	1.65221	4.2638	2.0098e-05	0.000265129
BMP15	35.3936	1.96407	0.48236	4.0718	4.66513e-05	0.00050382
BMP2	149.652	-0.257907	0.331695	-0.777543	0.436838	0.596047
BMP2K	681.84	-0.715873	0.174166	-4.11029	3.95166e-05	0.000443811
BMP3	10.2198	4.91918	1.17084	4.20141	2.65259e-05	0.000328789
BMP4	198.078	-0.740325	0.289068	-2.56107	0.0104349	0.0337801
BMP5	195.304	0.795535	0.422784	1.88166	0.0598826	0.136159
BMP6	34.7803	-0.266475	0.483597	-0.551026	0.581616	0.720045
BMP7	21.0614	0.723383	0.680392	1.06319	0.287698	0.444346
BMPER	112.444	2.6998	0.502825	5.36925	7.90649e-08	3.92129e-06
BMPR1A	100.017	0.509857	0.342918	1.48682	0.137063	0.257722
BMPR1B	118.469	0.81447	0.471031	1.72912	0.0837872	0.177237
BMPR2	474.102	-0.397705	0.274955	-1.44644	0.148055	0.273229
BMS1	475.274	-0.27537	0.143032	-1.92523	0.0542003	0.125998
BMT2	45.319	0.0619717	0.298752	0.207435	0.83567	0.900721
BMX	959.036	0.809889	0.427048	1.89648	0.0578962	0.132619
BNC1	60.7561	0.560639	0.859562	0.652238	0.514248	0.664711
BNC2	320.798	0.895675	0.250927	3.56947	0.000357706	0.00225691
BNIP1	55.213	0.559702	0.405663	1.37972	0.167672	0.299641
BNIP2	349.837	-0.444626	0.270893	-1.64134	0.100728	0.204355
BNIP3	66.9925	0.260659	0.355495	0.733228	0.463419	0.619721
BNIP5	21.9318	6.69446	1.54678	4.328	1.50469e-05	0.000213537
BNIPL	23.3288	-0.226385	0.927031	-0.244204	0.807073	0.882732
BOC	230.185	0.229252	0.335472	0.68337	0.494373	0.646656
BOD1L1	1955.02	0.636422	0.261941	2.42964	0.0151139	0.0455618
BOLA1	8.34962	1.65865	0.763521	2.17237	0.0298274	0.0783473
BOLA3	113.153	0.149365	0.202339	0.738191	0.460398	0.616898
BOLL	12.8575	2.07238	1.17229	1.7678	0.0770947	0.166217
BOP1	68.7595	-0.843816	0.43296	-1.94895	0.0513018	0.12048
BORA	64.037	0.136056	0.508386	0.267623	0.788989	0.87004
BORCS5	2693.6	1.82278	0.473695	3.848	0.000119085	0.00100597
BORCS6	9.37602	0.526591	0.75606	0.696494	0.486119	0.640806
BORCS8	41.8561	0.183087	0.581283	0.31497	0.752784	0.845912
BPGM	56.6305	0.653502	0.423834	1.54188	0.123103	0.237761
BPHL	188.476	2.51364	0.549075	4.57795	4.69556e-06	8.98341e-05
BPI	587.035	0.370717	0.333195	1.11261	0.265876	0.419844
BPIFA1	21.8329	5.71335	1.43979	3.96819	7.24215e-05	0.00069888
BPIFB1	28.6265	3.62825	1.04621	3.468	0.000524341	0.00304288
BPIFB2	23.3188	6.78291	1.44078	4.70782	2.50383e-06	5.55999e-05
BPIFB3	20.2895	5.43195	1.47792	3.6754	0.000237481	0.00165864
BPIFB4	39.9342	1.64877	1.18963	1.38595	0.165763	0.297231
BPIFB6	24.409	6.8492	1.73597	3.94545	7.9649e-05	0.000750313
BPIFC	47.1542	2.2539	0.867523	2.59809	0.00937447	0.030974
BPNT1	40.6216	0.697311	0.434285	1.60565	0.10835	0.215549
BPNT2	92.3703	-0.114399	0.348437	-0.328319	0.742671	0.839848
BPTF	1881.79	0.231527	0.161441	1.43413	0.151536	0.277829
BRAF	168.617	-0.0635188	0.182543	-0.347967	0.727865	0.829897
BRAP	108.586	-0.0155242	0.218046	-0.0711971	0.943241	0.968344
BRAT1	87.5117	0.236114	0.359993	0.655885	0.511898	0.662873
BRCA1	1773.83	1.18364	0.417778	2.83319	0.00460865	0.0174143
BRCA2	196.496	0.317932	0.19795	1.60612	0.108247	0.215465
BRCC3	61.3328	-0.397584	0.282594	-1.40691	0.159454	0.288787
BRD1	345.542	-0.37061	0.114957	-3.2239	0.00126457	0.00613284
BRD2	1387.71	-0.469686	0.163766	-2.86803	0.00413034	0.0159153
BRD3	291.047	0.684352	0.199257	3.43452	0.00059361	0.0033318
BRD4	798.919	-0.229457	0.202092	-1.13541	0.256206	0.408746
BRD7	299.41	-0.0350729	0.189103	-0.18547	0.85286	0.912753
BRD8	308.804	-0.216198	0.184982	-1.16875	0.242503	0.39359
BRD9	235.024	-0.130642	0.18984	-0.68817	0.491346	0.644369
BRDT	25.3711	3.25016	1.49492	2.17414	0.0296945	0.0781277
BRF1	133.06	-0.669624	0.305756	-2.19006	0.0285201	0.075766
BRF2	38.6946	0.101093	0.604062	0.167355	0.867091	0.921136
BRI3	69.2731	-0.0238585	0.486608	-0.0490301	0.960895	0.978038
BRICD5	13.9851	-0.414108	0.81344	-0.509082	0.610695	0.743652
BRINP1	26.4252	5.67929	1.34975	4.20766	2.58024e-05	0.000322338
BRINP2	28.818	0.812721	0.938179	0.866275	0.386339	0.547764
BRINP3	27.9828	2.51623	1.33917	1.87895	0.0602515	0.136782
BRIP1	22.4608	1.53891	0.677371	2.27189	0.0230934	0.0641889
BRIX1	69.2564	0.0584248	0.334641	0.174589	0.861402	0.917892
BRK1	75.6092	-0.275102	0.248866	-1.10542	0.268978	0.423522
BRME1	13.1064	4.0088	1.41647	2.83013	0.00465291	0.0175535
BRMS1	44.21	-0.205035	0.490919	-0.417654	0.6762	0.792444
BRMS1L	69.5012	0.598034	0.370917	1.61231	0.106894	0.213684
BROX	103.563	-0.392372	0.26841	-1.46184	0.143786	0.267153
BRPF1	183.287	0.0657362	0.244955	0.268361	0.788422	0.869548
BRPF3	396.78	0.613763	0.251506	2.44035	0.014673	0.0444372
BRSK1	71.4417	0.204575	0.490926	0.416713	0.676889	0.792925
BRSK2	98.5617	0.109788	0.30493	0.360044	0.718814	0.8238
BRWD1	628.543	-0.445054	0.175176	-2.54061	0.0110659	0.0353722
BRWD3	301.941	-0.423926	0.144346	-2.93686	0.00331551	0.013354
BSCL2	183.1	-0.190997	0.186833	-1.02229	0.306646	0.465529
BSDC1	144.129	-0.478736	0.20687	-2.31419	0.0206574	0.058515
BSG	449.721	0.251433	0.29674	0.847316	0.396819	0.557639
BSN	143.32	0.685723	0.718143	0.954855	0.339651	0.501358
BSND	17.7335	2.62754	1.23341	2.13031	0.0331458	0.0852502
BSPRY	11.7302	1.6465	0.952087	1.72936	0.0837454	0.177221
BST1	102.154	1.01147	0.496874	2.03567	0.0417833	0.102475
BST2	101.279	-0.993961	0.48302	-2.05781	0.0396088	0.0984634
BTAF1	357.729	-1.00149	0.257955	-3.88244	0.000103413	0.000901293
BTBD1	132.233	-0.263768	0.224943	-1.1726	0.240957	0.391706
BTBD10	94.5261	0.245058	0.215393	1.13773	0.255235	0.407654
BTBD11	60.9208	0.489043	0.716838	0.682222	0.495099	0.647307
BTBD16	19.7465	3.17299	1.12635	2.81706	0.00484648	0.0181348
BTBD18	41.3542	5.18391	1.01021	5.13149	2.87452e-07	1.05382e-05
BTBD19	27.1649	-1.75871	0.670621	-2.62251	0.00872856	0.0291854
BTBD2	43.9816	0.579702	0.385155	1.50511	0.132295	0.250796
BTBD3	117.334	-0.175355	0.330884	-0.529959	0.59614	0.732685
BTBD6	46.0757	-0.435788	0.365949	-1.19084	0.233715	0.383216
BTBD7	227.234	-0.0884208	0.145602	-0.607279	0.543666	0.689341
BTBD8	134.083	0.771784	0.525646	1.46826	0.142034	0.264935
BTBD9	108.456	-0.252452	0.269804	-0.935684	0.349436	0.511593
BTD	40.3692	1.00098	0.358136	2.79498	0.00519028	0.0191812
BTF3	488.606	0.785434	0.264548	2.96896	0.00298808	0.0122819
BTF3L4	60.9774	-0.649742	0.368028	-1.76547	0.0774849	0.166755
BTG1	47.6912	-0.944689	0.534895	-1.76612	0.0773754	0.166604
BTG2	88.8193	-1.18444	0.530298	-2.23353	0.0255137	0.0695047
BTG3	29.7985	-0.192458	0.610606	-0.315192	0.752616	0.845912
BTG4	24.0492	1.50143	0.928359	1.6173	0.105814	0.212225
BTK	91.6803	-0.947217	0.400833	-2.36312	0.0181217	0.0525988
BTLA	35.6217	-1.4943	0.633529	-2.35869	0.0183395	0.0531225
BTN1A1	11.8385	1.73462	1.43483	1.20894	0.226686	0.374713
BTN2A2	76.4795	2.55772	0.63713	4.01444	5.95866e-05	0.000601968
BTNL2	15.4309	3.73272	1.42636	2.61696	0.00887171	0.0295962
BTNL9	37.0227	1.10836	0.640759	1.72976	0.0836739	0.177103
BTRC	100.886	0.409951	0.259847	1.57766	0.114644	0.225392
BUB1	95.1462	0.615111	0.535633	1.14838	0.250811	0.403122
BUB1B	63.743	-0.0158792	0.70437	-0.0225439	0.982014	0.989242
BUB3	70.4327	-0.347675	0.331409	-1.04908	0.29414	0.451409
BUD13	135.354	0.193764	0.275464	0.703411	0.4818	0.636822
BUD23	162.297	-0.150121	0.279392	-0.537313	0.591051	0.727896
BVES	16.9061	2.92444	0.814672	3.58971	0.000331043	0.00213312
BYSL	65.2092	0.228225	0.485392	0.470186	0.638222	0.763867
BZW1	361.945	-0.451063	0.256751	-1.75681	0.0789504	0.169091
BZW2	216.978	0.130589	0.234523	0.556826	0.577646	0.716846
C10H12orf45	37.1879	-1.02751	0.512105	-2.00644	0.0448095	0.10816
C10H12orf56	37.6551	-0.288213	0.587796	-0.490328	0.623902	0.753617
C10H12orf66	45.4132	1.64966	0.564032	2.92476	0.00344722	0.0137637
C10H22orf23	49.6089	0.491133	0.472978	1.03838	0.299092	0.456977
C10H2orf42	103.071	0.102813	0.281627	0.365069	0.71506	0.820742
C10H2orf49	42.4739	0.206452	0.367313	0.562059	0.574076	0.714253
C10H2orf73	16.4033	3.44728	1.07439	3.20861	0.00133381	0.00639885
C10orf67	14.6192	4.71773	1.16579	4.04681	5.19197e-05	0.000545004
C11H5orf15	84.4347	0.451034	0.344202	1.31038	0.190068	0.329489
C11H5orf24	21.6371	0.664641	0.356503	1.86433	0.062275	0.140321
C11H9orf131	127.552	0.0850347	0.367972	0.23109	0.817245	0.889415
C11H9orf152	12.1675	1.13477	1.08376	1.04706	0.295072	0.452396
C11H9orf43	40.3334	0.418305	0.560665	0.746087	0.455615	0.613028
C11H9orf72	72.4289	-0.0774714	0.469987	-0.164837	0.869072	0.922267
C12H6orf120	13.6796	0.249927	0.669038	0.373561	0.708731	0.815923
C12H6orf132	79.8347	-1.54753	0.842747	-1.83629	0.0663141	0.147718
C12H6orf136	105.927	0.1222	0.376557	0.324519	0.745545	0.841457
C12H6orf141	11.0558	3.16267	0.92537	3.41773	0.000631447	0.00350547
C12H6orf15	7.31174	-0.47135	1.47078	-0.320477	0.748607	0.843719
C12H6orf89	81.1072	0.0349944	0.199733	0.175205	0.860918	0.917659
C12orf43	43.6203	0.269502	0.460224	0.585589	0.558152	0.701474
C14H1orf35	168.787	1.08291	0.336048	3.22249	0.00127083	0.00615689
C14H7orf31	17.2688	0.931965	0.927162	1.00518	0.31481	0.474683
C14orf132	15.6503	5.15263	1.07775	4.78092	1.74496e-06	4.28237e-05
C15H12orf29	26.453	-0.185479	0.455465	-0.40723	0.683839	0.797946
C15H12orf50	15.5599	4.09492	1.38812	2.94996	0.00317813	0.0129176
C15H12orf73	6.2928	0.931114	0.927422	1.00398	0.315388	0.475353
C15H16orf87	71.8064	0.208931	0.31339	0.666679	0.504977	0.656964
C15H1orf109	508.419	1.73795	0.446914	3.88879	0.000100747	0.000885753
C15H1orf185	7.42536	-0.513909	1.09523	-0.469227	0.638907	0.764103
C15H1orf210	32.6191	2.23187	0.705242	3.16469	0.0015525	0.00720987
C15H1orf216	18.8299	-1.18682	0.786965	-1.5081	0.13153	0.249593
C15H1orf50	19.3187	0.351063	0.455945	0.769967	0.441319	0.600067
C15H4orf45	8.54966	2.27314	1.33101	1.70784	0.0876665	0.183507
C15H4orf46	22.7002	0.453389	0.480193	0.944181	0.345077	0.506949
C16H4orf47	30.4229	-0.950854	0.739261	-1.28622	0.198366	0.340398
C16H8orf48	10.3069	3.53935	0.937049	3.77713	0.000158647	0.00122994
C16orf96	47.2199	2.91862	0.905237	3.22415	0.00126347	0.00612961
C17H1orf162	20.6665	0.447334	0.878271	0.509335	0.610518	0.74357
C17H1orf56	27.9487	0.426944	0.604939	0.705763	0.480336	0.635407
C17H1orf68	17.648	3.46359	1.44799	2.39199	0.0167572	0.0495605
C17H2orf68	32.4545	-0.571087	0.523004	-1.09194	0.274861	0.430326
C17H2orf78	32.2648	6.90538	1.81221	3.81047	0.000138703	0.00111795
C17orf113	18.0911	0.311882	0.997412	0.312691	0.754515	0.847252
C17orf49	114.383	-0.710946	0.34766	-2.04494	0.0408603	0.100784
C18H11orf24	1818.38	1.1077	0.378149	2.92928	0.00339744	0.0136146
C18H11orf49	40.1422	1.3661	0.458318	2.98068	0.0028761	0.0119042
C18H11orf95	114.529	0.601673	0.207465	2.90012	0.00373016	0.0146672
C18H7orf57	40.4751	0.972571	0.391797	2.48233	0.0130525	0.0405234
C19H4orf33	1495.93	2.25555	0.479256	4.70635	2.52191e-06	5.59141e-05
C19orf25	9.06769	-1.20845	0.832122	-1.45225	0.146433	0.270837
C19orf84	64.1304	1.75605	0.642308	2.73396	0.00625777	0.0222349
C1D	24.493	-0.819994	0.622287	-1.31771	0.187601	0.326324
C1GALT1	79.1845	-0.39976	0.337749	-1.1836	0.236571	0.386519
C1GALT1C1	32.8017	-0.578823	0.551485	-1.04957	0.293915	0.451275
C1H18orf54	57.3518	-0.555919	0.327126	-1.6994	0.0892436	0.185904
C1H18orf63	13.5074	3.82138	1.10605	3.45497	0.000550357	0.00315009
C1H19orf12	12.0719	2.54713	0.844787	3.01512	0.00256882	0.0108532
C1H19orf47	36.0236	1.43763	0.490165	2.93295	0.00335757	0.0134966
C1H19orf54	8.78696	2.65913	0.956978	2.77868	0.00545808	0.0199362
C1H6orf118	13.9015	6.03568	1.39487	4.32706	1.51114e-05	0.000214026
C1H9orf40	24.4886	0.782866	0.677698	1.15518	0.248015	0.399847
C1H9orf64	226.083	0.188322	0.452723	0.415975	0.677428	0.793361
C1H9orf85	17.2345	0.607713	0.644739	0.942572	0.3459	0.507686
C1orf54	75.0109	0.693466	0.353677	1.96073	0.04991	0.117853
C1QA	247.783	-0.396787	0.398554	-0.995568	0.31946	0.479713
C1QB	582.403	-0.437594	0.373504	-1.17159	0.241362	0.392141
C1QBP	92.4894	-0.0677186	0.39582	-0.171084	0.864158	0.919321
C1QC	731.461	-0.804494	0.408002	-1.97179	0.0486334	0.115432
C1QTNF1	89.1449	-0.336646	0.441485	-0.762532	0.445743	0.604545
C1QTNF12	6.90805	3.8863	1.3572	2.86347	0.00419034	0.0161117
C1QTNF2	42.5103	-0.141595	0.552658	-0.256207	0.797791	0.876236
C1QTNF5	11.312	-0.0339829	0.793436	-0.04283	0.965837	0.980579
C1QTNF6	152.545	-1.02467	0.551441	-1.85817	0.0631445	0.141945
C1QTNF7	41.8227	2.6881	0.558499	4.81307	1.48626e-06	3.7981e-05
C1R	2318.15	0.0258624	0.339278	0.0762278	0.939238	0.965722
C1RL	137.434	-0.210747	0.367389	-0.573633	0.566216	0.708031
C1S	4966.94	0.328314	0.323221	1.01576	0.309746	0.468919
C2	598.144	0.438116	0.223538	1.95992	0.0500056	0.118025
C20H19orf38	26.5035	0.632729	0.658932	0.960234	0.336937	0.498593
C20H19orf44	104.173	0.536167	0.295469	1.81463	0.0695807	0.153481
C20H19orf53	20.173	-0.167701	0.468516	-0.357941	0.720387	0.82474
C20H19orf67	10.7109	2.37549	1.1328	2.097	0.0359933	0.0911779
C20H19orf71	8.52645	-1.47519	0.793198	-1.85981	0.062913	0.141515
C20H3orf20	32.2788	7.25253	1.80615	4.01546	5.93304e-05	0.00060022
C20H3orf49	1158.06	1.90065	0.480486	3.95567	7.63189e-05	0.000724699
C20H3orf62	29.0318	0.187357	0.518895	0.36107	0.718047	0.823253
C20orf204	8.11815	-0.138356	1.16362	-0.118902	0.905353	0.944874
C20orf27	28.0481	0.0705301	0.479999	0.146938	0.883181	0.931683
C21H11orf16	33.5169	0.247679	0.516957	0.47911	0.63186	0.759375
C21H11orf42	19.4117	0.164502	0.637365	0.258097	0.796332	0.875363
C21H11orf54	23.9015	0.752477	0.434818	1.73056	0.0835311	0.176915
C23H3orf33	49.4857	-0.738257	0.434007	-1.70102	0.0889384	0.185405
C24H20orf194	143.939	0.459232	0.285957	1.60595	0.108286	0.215473
C24H20orf85	960.96	1.11059	0.401769	2.76424	0.00570547	0.0206593
C24H20orf96	30.4944	5.42052	0.963073	5.62836	1.81933e-08	1.14081e-06
C26H12orf65	1316.92	1.24192	0.431683	2.87692	0.0040158	0.015571
C26H22orf39	13.5699	-0.130534	0.62477	-0.208932	0.834501	0.900077
C27H12orf4	48.3451	0.012994	0.316881	0.0410059	0.967291	0.981006
C27H12orf57	46.3204	-0.51116	0.567754	-0.900319	0.36795	0.529608
C27H12orf71	25.4403	1.03471	0.595557	1.73738	0.0823204	0.174992
C28H10orf120	19.1486	6.49809	1.67376	3.88232	0.000103464	0.000901293
C28H10orf71	93.3858	2.67768	1.13229	2.36484	0.0180378	0.0523981
C28H10orf90	19.2279	6.50412	1.321	4.92363	8.49535e-07	2.46781e-05
C29H8orf34	15.2119	5.42005	1.30411	4.15614	3.23666e-05	0.000380121
C2CD2	98.5893	-0.532632	0.28971	-1.8385	0.0659887	0.147177
C2CD2L	96.6357	-0.0308713	0.335889	-0.0919092	0.92677	0.958138
C2CD3	219.261	0.414374	0.332289	1.24703	0.212387	0.357426
C2CD5	190.335	-0.41796	0.212424	-1.96758	0.0491169	0.116405
C2CD6	71.7748	1.71375	0.532418	3.2188	0.00128727	0.00621331
C2H16orf78	52.3956	2.35582	1.67628	1.40538	0.159907	0.289354
C2H1orf158	12.7048	5.90502	1.74651	3.38104	0.000722121	0.00390676
C2orf92	2690.32	2.11174	0.475971	4.4367	9.13486e-06	0.000148093
C3	1452.26	1.04048	0.581431	1.78952	0.073531	0.16011
C30H15orf39	78.8045	-0.207979	0.310817	-0.669134	0.50341	0.6555
C30H15orf48	61.9741	-1.17765	0.802921	-1.46671	0.142456	0.265442
C30H15orf62	5.0537	-0.399805	0.754914	-0.529603	0.596387	0.732882
C31H21orf58	87.232	2.25596	0.660908	3.41343	0.000641501	0.00354745
C31H21orf91	101.373	-0.77651	0.269123	-2.88534	0.00390996	0.0152436
C32H4orf17	7.34657	5.11217	1.56688	3.26265	0.00110376	0.00551263
C32H4orf36	21.3549	1.70311	0.852988	1.99664	0.0458645	0.110118
C32H4orf54	54.9036	2.87352	0.707078	4.06393	4.82534e-05	0.000515577
C33H3orf38	35.6766	0.246589	0.416009	0.59275	0.553349	0.697209
C33H3orf52	12.2746	2.26901	0.916827	2.47485	0.0133293	0.0411737
C34H3orf70	36.1143	0.0193166	0.387462	0.0498541	0.960239	0.977685
C35H6orf201	9.98263	1.69288	1.05068	1.61123	0.107129	0.213988
C35H6orf52	21.1793	3.32057	0.994455	3.33908	0.000840558	0.00441169
C35H6orf62	180.736	-0.639558	0.313771	-2.03829	0.0415208	0.102089
C37H2orf69	29.5174	-0.672613	0.370814	-1.81388	0.0696956	0.153557
C37H2orf80	31.5681	7.22063	1.43439	5.03395	4.80469e-07	1.55123e-05
C3AR1	98.002	-0.0483747	0.448321	-0.107902	0.914074	0.950188
C4BPA	13.914	2.61543	1.14242	2.28938	0.0220575	0.0618877
C4BPB	8.88036	3.0196	0.892323	3.38398	0.000714425	0.00386953
C4H1orf131	91.6342	-0.114888	0.323571	-0.355063	0.722542	0.826011
C4H1orf198	249.751	-0.226174	0.335614	-0.673912	0.500367	0.652577
C4H5orf22	70.7889	-0.202486	0.200306	-1.01088	0.312072	0.471791
C4H5orf51	50.7172	-0.455934	0.379537	-1.20129	0.22964	0.378584
C5	55.4463	2.98641	0.791674	3.77227	0.00016177	0.00124804
C5AR1	450.88	1.37344	0.394445	3.48196	0.00049776	0.00292411
C5AR2	9.54906	1.86072	1.14555	1.6243	0.104312	0.209945
C5H16orf46	17.4848	6.36642	1.23699	5.1467	2.65107e-07	9.90427e-06
C5H16orf70	41.3747	1.3807	0.555725	2.48451	0.0129731	0.0403273
C5H16orf74	14.6984	-0.289748	0.656293	-0.441492	0.658856	0.778853
C5H16orf86	9.96583	5.26204	1.58087	3.32858	0.0008729	0.0045479
C5H1orf141	13.5713	0.000525286	1.32099	0.000397646	0.999683	0.999753
C5H1orf159	14.1366	1.19365	0.807551	1.47812	0.139377	0.261003
C5H1orf174	21.645	-0.0702181	0.531149	-0.1322	0.894826	0.938611
C5H1orf87	1325.18	1.52589	0.399643	3.81813	0.000134466	0.00109416
C5orf34	236.7	-0.0919331	0.142117	-0.646884	0.517707	0.667848
C6	70.4811	2.69446	0.742316	3.6298	0.000283637	0.00189722
C6H16orf54	19.1628	0.591164	0.611225	0.96718	0.333454	0.494855
C6H16orf71	18.791	6.47012	1.33091	4.86142	1.16545e-06	3.13591e-05
C6H16orf72	398.203	0.333206	0.234894	1.41854	0.156034	0.284035
C6H16orf82	22.2827	6.42813	1.49094	4.31146	1.62179e-05	0.000224777
C6H16orf89	13.315	5.6828	1.50727	3.77026	0.00016308	0.00125204
C6H16orf91	7.93332	-0.676723	0.879029	-0.769853	0.441387	0.600067
C6H16orf92	8.30601	4.92052	1.57277	3.12857	0.00175661	0.00798074
C6H1orf146	7.0086	1.49711	1.1371	1.3166	0.187974	0.326813
C6H1orf194	72.7766	1.50934	0.659879	2.28729	0.0221789	0.0620955
C6H1orf52	22.0521	-0.430071	0.398179	-1.08009	0.280101	0.436648
C6H7orf26	167.811	-0.2277	0.279673	-0.814165	0.41555	0.576225
C6H7orf50	127.301	0.307304	0.331064	0.92823	0.353288	0.515634
C6orf47	16.8725	0.881865	0.60212	1.4646	0.14303	0.266025
C6orf58	13.8128	6.02597	1.55839	3.8668	0.000110275	0.000949004
C7	944.388	-0.463004	0.496553	-0.932437	0.351111	0.513481
C7H18orf21	23.3798	-0.17406	0.496703	-0.35043	0.726016	0.828398
C7H18orf25	104.497	0.0690691	0.312858	0.220768	0.825273	0.894187
C7H18orf32	67.4705	-0.268177	0.441302	-0.607695	0.54339	0.689175
C7H1orf112	59.9385	0.71679	0.544417	1.31662	0.187966	0.326813
C7H1orf116	30.5067	-1.16021	0.739568	-1.56877	0.116701	0.228486
C7H1orf21	99.4813	0.124933	0.296853	0.420858	0.673859	0.790742
C7H1orf43	1261.18	1.51022	0.432249	3.49388	0.000476062	0.00282934
C7H1orf74	38.7463	0.449607	0.568371	0.791045	0.428918	0.588852
C7orf25	55.262	1.38993	0.38036	3.65424	0.00025794	0.00175923
C8A	35.6449	3.79032	0.888522	4.26587	1.99123e-05	0.000263657
C8B	36.6354	7.43533	1.866	3.98463	6.75843e-05	0.000662965
C8H14orf28	19.86	0.650139	0.493718	1.31682	0.187898	0.326761
C8H14orf93	44.2527	1.27438	0.474299	2.68686	0.00721272	0.0250466
C8orf58	33.1119	0.8683	0.449167	1.93313	0.0532196	0.124124
C9	10.5248	5.63287	1.64338	3.42761	0.000608925	0.003403
C9H17orf58	22.2983	3.21004	0.80946	3.96566	7.31927e-05	0.00070297
C9H17orf64	28.8072	0.0844137	0.692782	0.121847	0.90302	0.943659
C9H17orf75	81.3849	1.4207	0.497268	2.85701	0.00427653	0.0163723
C9H17orf80	60.3449	0.313033	0.429577	0.728701	0.466185	0.622425
C9H17orf99	29.7944	0.0572415	0.808283	0.0708187	0.943542	0.968408
C9orf116	354.374	0.839029	0.402734	2.08333	0.0372209	0.0934889
C9orf153	13.7786	0.701305	0.891442	0.786709	0.431452	0.590964
C9orf78	209.437	-0.189507	0.308609	-0.614068	0.53917	0.685927
CA1	21.8224	5.96065	1.39705	4.26659	1.98484e-05	0.000263056
CA10	19.7707	-0.165235	1.10457	-0.149592	0.881086	0.930094
CA11	92.8206	1.81464	0.390519	4.64675	3.37207e-06	7.01727e-05
CA12	78.1514	-1.48007	0.447245	-3.30932	0.00093524	0.00482851
CA13	57.9336	0.490447	0.492608	0.995613	0.319438	0.479713
CA14	22.1206	2.96267	0.923089	3.20952	0.00132958	0.00638287
CA2	162.481	2.59326	0.634829	4.08497	4.40833e-05	0.000481197
CA4	13.8816	3.69156	0.960405	3.84376	0.000121165	0.00101715
CA5A	19.1042	5.13446	1.55905	3.29332	0.000990103	0.00507678
CA5B	549.844	1.4324	0.426227	3.36066	0.00077757	0.00414996
CA6	18.3181	2.97541	1.55795	1.90982	0.0561566	0.12951
CA7	15.5192	4.17112	1.53376	2.71954	0.00653732	0.0230555
CA8	8.57034	4.20877	1.25804	3.3455	0.000821334	0.00432835
CA9	26.7425	3.38389	0.963485	3.51213	0.000444528	0.00267997
CAAP1	32.6643	-0.363697	0.460996	-0.788937	0.430149	0.589803
CAB39	248.282	-0.458894	0.244684	-1.87546	0.0607298	0.137692
CAB39L	36.4567	1.95079	0.512982	3.80285	0.000143043	0.00114258
CABCOCO1	9.65505	1.82722	0.881993	2.07169	0.0382942	0.0958186
CABIN1	255.72	0.323703	0.264092	1.22572	0.220305	0.366805
CABLES1	142.829	-0.243452	0.402503	-0.604844	0.545283	0.690226
CABLES2	46.7764	0.109144	0.347191	0.314362	0.753246	0.846161
CABP5	21.6126	1.23199	0.940384	1.31009	0.190164	0.329615
CABP7	5.95852	1.02967	1.06481	0.967003	0.333542	0.494907
CABYR	70.4341	0.551289	0.414944	1.32859	0.183985	0.321744
CACFD1	16.3985	-0.250575	0.655789	-0.382097	0.70239	0.811379
CACHD1	97.7302	0.973856	0.451006	2.1593	0.0308269	0.0804972
CACNA1A	156.012	1.66845	0.385159	4.33185	1.47862e-05	0.000210814
CACNA1B	82.0389	4.71093	1.05246	4.47611	7.60149e-06	0.000127745
CACNA1C	419.031	0.345006	0.208585	1.65403	0.0981216	0.200313
CACNA1D	123.615	1.09679	0.525544	2.08696	0.0368915	0.092924
CACNA1E	126	3.92714	0.857434	4.58011	4.64733e-06	8.91511e-05
CACNA1F	50.8456	7.54622	1.62176	4.65311	3.26966e-06	6.84622e-05
CACNA1G	196.704	1.22109	0.43385	2.81455	0.00488457	0.0182342
CACNA1H	108.114	1.38063	0.408309	3.38133	0.000721353	0.00390408
CACNA1I	96.4286	1.19887	0.847043	1.41536	0.156964	0.28516
CACNA1S	191.939	5.55876	1.01517	5.4757	4.35781e-08	2.34958e-06
CACNA2D1	286.088	0.248775	0.267023	0.931663	0.351511	0.513854
CACNA2D2	92.4638	0.91806	0.394624	2.32642	0.0199962	0.0569919
CACNA2D3	85.3044	0.749097	0.772808	0.969319	0.332386	0.49376
CACNB1	46.1384	4.51591	0.637187	7.08727	1.36786e-12	5.5629e-10
CACNB2	70.7334	0.47985	0.529177	0.906786	0.36452	0.526239
CACNB3	125.615	0.314185	0.38999	0.805623	0.42046	0.580817
CACNB4	48.1538	0.516589	0.494665	1.04432	0.296337	0.454011
CACNG1	12.4478	5.87525	1.36532	4.3032	1.6835e-05	0.000230857
CACNG2	55.8834	0.433812	0.633991	0.684255	0.493814	0.646281
CACNG4	328.087	2.01584	0.490712	4.10799	3.99122e-05	0.000446437
CACNG5	19.6013	2.38831	1.15006	2.07669	0.0378301	0.0948016
CACNG6	375.438	1.6739	0.470749	3.55582	0.0003768	0.00234926
CACNG7	103.647	1.88954	0.482666	3.91479	9.04816e-05	0.000822424
CACNG8	8.16544	-0.366067	0.813914	-0.449761	0.652882	0.774234
CACTIN	73.5917	-0.244587	0.309224	-0.79097	0.428961	0.588855
CACUL1	26.9734	0.394886	0.502919	0.785188	0.432344	0.591786
CACYBP	227.784	-0.238074	0.256312	-0.928847	0.352968	0.515312
CAD	473.514	0.116609	0.206005	0.566051	0.571359	0.711888
CADM1	111.442	0.265681	0.361974	0.733978	0.462962	0.619368
CADM2	12.1205	5.83518	1.21702	4.79464	1.62964e-06	4.06241e-05
CADM3	45.3459	1.40544	0.596315	2.35688	0.0184291	0.0533387
CADM4	30.7154	2.47421	0.562528	4.39838	1.09061e-05	0.00016837
CADPS	46.1048	6.11509	1.34497	4.54665	5.45069e-06	9.98496e-05
CADPS2	230.866	0.613717	0.278983	2.19984	0.0278183	0.074221
CAGE1	33.4371	6.38167	1.48827	4.28799	1.80299e-05	0.00024465
CALB2	7.80104	3.40366	1.33601	2.54763	0.0108459	0.034788
CALCA	36.1731	6.67188	1.42367	4.68641	2.78046e-06	6.04229e-05
CALCOCO1	408.922	0.0176677	0.222446	0.079425	0.936695	0.964104
CALCOCO2	709.278	0.157004	0.198038	0.792801	0.427894	0.587956
CALCR	19.0879	6.4938	1.63979	3.96013	7.49094e-05	0.000713218
CALCRL	120.965	-0.444751	0.308532	-1.44151	0.149441	0.274932
CALD1	2699.24	0.582784	0.258204	2.25707	0.0240036	0.066266
CALHM1	54.4201	1.32514	0.458332	2.89121	0.00383756	0.0150107
CALHM3	263.341	0.626236	0.528193	1.18562	0.235773	0.385481
CALHM5	22.6888	1.54531	0.543499	2.84327	0.00446539	0.0169675
CALHM6	35.6103	-1.24991	0.488557	-2.55838	0.0105162	0.0339813
CALM1	1523.14	0.0600255	0.286174	0.209752	0.833861	0.900067
CALM3	207.217	0.126176	0.308616	0.408845	0.682653	0.797054
CALML4	24.836	0.800769	0.577143	1.38747	0.165298	0.296591
CALML6	10.2104	1.09118	0.806755	1.35256	0.176197	0.311243
CALN1	17.8137	6.09878	1.20148	5.07607	3.8533e-07	1.31846e-05
CALR	2034.33	0.100267	0.219543	0.45671	0.64788	0.770741
CALR3	13.3127	4.78235	1.27203	3.75961	0.00017018	0.00129261
CAMK1	119.952	-0.329828	0.248487	-1.32734	0.184395	0.322205
CAMK1D	166.006	0.309483	0.291544	1.06153	0.288448	0.445128
CAMK1G	23.0315	6.76505	1.64487	4.11281	3.90865e-05	0.00044074
CAMK2A	176.56	0.777391	0.450152	1.72695	0.0841766	0.177849
CAMK2D	222.003	-0.413795	0.191724	-2.15829	0.0309055	0.0806286
CAMK2G	97.5538	0.230822	0.393895	0.585998	0.557877	0.7013
CAMK4	32.5764	0.095475	0.695277	0.137319	0.890778	0.935937
CAMKK1	70.8936	1.46098	0.463282	3.15354	0.00161303	0.00742624
CAMKK2	223.634	0.320073	0.202459	1.58092	0.113895	0.224231
CAMKMT	38.2048	0.645218	0.555433	1.16165	0.245378	0.396854
CAMKV	17.2349	5.81118	1.32285	4.39292	1.11839e-05	0.000171727
CAMLG	41.0094	0.03672	0.373457	0.0983247	0.921675	0.954888
CAMP	9.17511	2.71847	1.34595	2.01974	0.0434106	0.105499
CAMSAP1	234.785	-0.403718	0.175202	-2.3043	0.021206	0.0598546
CAMSAP2	490.319	-0.3806	0.155644	-2.44533	0.0144721	0.0439786
CAMSAP3	20.8411	2.01559	0.975683	2.06582	0.0388455	0.0970046
CAMTA1	134.368	0.282883	0.340194	0.831534	0.405672	0.566291
CAMTA2	241.744	0.197387	0.164595	1.19923	0.230437	0.379541
CAND1	381.747	-0.396376	0.252068	-1.5725	0.115835	0.227255
CAND2	70.7309	3.01632	0.539448	5.59149	2.25129e-08	1.35783e-06
CANX	2185.59	0.19328	0.124613	1.55104	0.120891	0.234469
CAP2	80.3419	2.40048	0.518856	4.62648	3.71933e-06	7.52454e-05
CAPG	506.999	-0.503841	0.225145	-2.23785	0.0252309	0.0688875
CAPN1	300.042	0.0743846	0.242649	0.306553	0.759184	0.84988
CAPN10	257.315	0.443817	0.395121	1.12324	0.261334	0.414722
CAPN11	1435.69	1.38451	0.437712	3.16306	0.00156118	0.0072304
CAPN13	33.2434	7.29513	1.49228	4.88858	1.01566e-06	2.83468e-05
CAPN14	67.5378	1.50208	1.33302	1.12682	0.259818	0.413027
CAPN15	116.585	-0.635294	0.283302	-2.24247	0.0249313	0.0682971
CAPN2	724.534	0.243842	0.278435	0.875758	0.381162	0.542817
CAPN3	116.367	3.12511	0.671595	4.65327	3.26714e-06	6.84622e-05
CAPN5	78.7602	0.758656	0.329414	2.30304	0.0212764	0.0600294
CAPN6	1406.39	1.48915	0.481445	3.09308	0.00198088	0.00881122
CAPN7	515.105	1.262	0.409752	3.07992	0.00207056	0.00913419
CAPN8	26.2843	6.95593	1.39309	4.99315	5.94025e-07	1.84615e-05
CAPN9	34.4791	7.34795	1.497	4.90847	9.17915e-07	2.61836e-05
CAPNS1	318.654	0.0195147	0.274757	0.0710254	0.943378	0.968408
CAPRIN1	925.962	-0.0924896	0.214114	-0.431964	0.665768	0.784352
CAPRIN2	132.175	0.878199	0.29445	2.98251	0.00285893	0.0118457
CAPS	17.4898	2.01807	0.844346	2.3901	0.0168438	0.0497622
CAPS2	22.4477	1.00553	0.914998	1.09894	0.271794	0.426775
CAPZA2	467.684	-0.290676	0.287338	-1.01162	0.311721	0.471374
CAPZB	389.535	-0.256802	0.2026	-1.26753	0.204964	0.3482
CAR1	18.1709	1.03146	0.708838	1.45514	0.145631	0.269735
CARD10	132.644	0.80086	0.294097	2.72312	0.00646695	0.0228868
CARD11	264.006	-1.22582	0.437167	-2.80401	0.00504714	0.0187427
CARD14	30.6093	2.3276	1.89719	1.22687	0.219873	0.3663
CARD19	26.6133	0.140999	0.389883	0.361644	0.717618	0.822893
CARD6	384.603	-0.06814	0.235663	-0.289142	0.772473	0.859279
CARD9	41.7627	-0.483503	0.383424	-1.26101	0.207304	0.350989
CARF	41.9354	0.667921	0.406823	1.6418	0.100632	0.204189
CARHSP1	35.6755	-2.16386	0.681931	-3.17313	0.00150804	0.00704245
CARM1	212.321	0.313866	0.178506	1.7583	0.0786966	0.168649
CARMIL1	201.235	1.21651	0.255551	4.76035	1.93258e-06	4.59238e-05
CARMIL2	112.947	-1.59357	0.635691	-2.50684	0.0121817	0.0383956
CARMIL3	54.2293	4.74759	0.869807	5.45822	4.80943e-08	2.54488e-06
CARNMT1	89.5788	-0.0110349	0.361702	-0.0305084	0.975662	0.985161
CARNS1	34.1726	1.39271	0.725704	1.91911	0.0549701	0.127185
CARS1	168.958	0.463026	0.286728	1.61486	0.10634	0.212928
CARS2	58.6605	0.622409	0.46788	1.33028	0.183428	0.321105
CASC3	310.519	-0.182017	0.152066	-1.19696	0.231322	0.380476
CASD1	72.114	-0.802181	0.330355	-2.42824	0.0151723	0.0456871
CASK	273.96	-0.327644	0.368713	-0.888616	0.374209	0.535698
CASKIN1	14.6653	4.01763	1.09872	3.65665	0.000255537	0.00175039
CASKIN2	208.028	0.0145691	0.191201	0.076198	0.939262	0.965722
CASP12	52.8775	-1.1086	0.330124	-3.35813	0.000784707	0.00417552
CASP14	21.2781	2.81571	0.682739	4.12414	3.72129e-05	0.000423412
CASP2	139.351	1.38436	0.621818	2.2263	0.0259938	0.0705022
CASP3	104.557	-1.25141	0.344546	-3.63205	0.000281173	0.00188428
CASP4	64.9758	-0.0166052	0.43257	-0.0383872	0.969379	0.981585
CASP6	157.234	0.677489	0.380202	1.78192	0.0747628	0.162214
CASP7	47.1764	0.299563	0.453855	0.660042	0.509227	0.660474
CASP8	114.662	-0.99091	0.245262	-4.04021	5.34033e-05	0.00055566
CASP8AP2	5634.92	1.72446	0.491685	3.50726	0.000452753	0.00271631
CASP9	45.9992	-0.232212	0.450668	-0.515262	0.60637	0.74074
CASQ1	104.166	6.39007	0.937762	6.81417	9.48106e-12	2.64615e-09
CASQ2	103.178	3.11702	0.532193	5.85693	4.71497e-09	3.83502e-07
CASR	39.7448	2.93019	1.05942	2.76584	0.0056776	0.0205793
CASS4	52.7081	1.78754	0.699322	2.55611	0.0105849	0.034118
CAST	863.385	0.247676	0.288642	0.858073	0.390852	0.551537
CASTOR1	47.8165	-0.473659	0.347634	-1.36252	0.173034	0.307026
CASTOR2	41.404	1.59202	0.353023	4.50967	6.49285e-06	0.000114267
CASZ1	106.398	0.193069	0.436559	0.442251	0.658307	0.778583
CAT	310.637	0.0816105	0.211299	0.386233	0.699324	0.809086
CATIP	482.349	1.23564	0.475386	2.59923	0.00934335	0.0308927
CATSPER1	34.6907	7.35658	1.78875	4.11269	3.91074e-05	0.00044074
CATSPER2	24.8895	3.31489	0.813832	4.07319	4.63742e-05	0.000501218
CATSPER3	14.9453	6.13993	1.33466	4.60037	4.21747e-06	8.2802e-05
CATSPER4	20.7531	5.89635	1.55319	3.79628	0.000146882	0.00116605
CATSPERB	1211.21	2.32251	0.552948	4.20023	2.66649e-05	0.000329756
CATSPERD	20.0229	3.47017	1.26148	2.75087	0.00594381	0.021327
CATSPERE	17.2787	3.58721	1.30217	2.75479	0.00587303	0.0211305
CATSPERG	61.3277	0.741598	0.545058	1.36059	0.173644	0.307802
CAV1	191.999	0.141096	0.373036	0.378236	0.705255	0.813152
CAV2	314.467	0.459972	0.315156	1.4595	0.144426	0.267922
CAV3	3364.44	2.24738	0.48491	4.63463	3.57577e-06	7.32338e-05
CAVIN1	988.234	0.428556	0.340859	1.25728	0.208651	0.352683
CAVIN3	113.308	-0.467657	0.468173	-0.998896	0.317845	0.478145
CAVIN4	38.687	3.13961	0.883983	3.55166	0.00038281	0.00237944
CBARP	26.6863	0.149163	0.442952	0.336748	0.736307	0.836173
CBD103	12.889	-0.763697	0.960115	-0.795423	0.426367	0.586368
CBFA2T2	97.7156	0.788489	0.33677	2.34133	0.0192154	0.0551659
CBFA2T3	194.715	-0.318046	0.331378	-0.959768	0.337172	0.498784
CBFB	65.1804	-1.4324	0.52182	-2.74501	0.00605092	0.0216459
CBL	282.027	-0.507989	0.216274	-2.34882	0.0188331	0.0543147
CBLB	478.012	-0.133284	0.174479	-0.763895	0.44493	0.603845
CBLC	32.0502	0.443013	0.921534	0.480734	0.630706	0.758643
CBLIF	11.2182	4.95879	1.56289	3.17283	0.0015096	0.00704743
CBLL1	80.3148	-0.592736	0.334047	-1.77441	0.0759957	0.164371
CBLN3	11.9069	1.61415	1.39256	1.15913	0.246405	0.398182
CBR3	58.4616	1.00259	0.37435	2.6782	0.00740182	0.0255971
CBR4	28.5038	-0.56376	0.477612	-1.18037	0.237852	0.388019
CBWD1	218.779	-0.207021	0.24131	-0.857904	0.390945	0.551537
CBX1	92.2249	-0.138158	0.359682	-0.384112	0.700895	0.81031
CBX2	30.3566	1.88524	0.900574	2.09338	0.0363151	0.0917645
CBX4	111.853	-0.825824	0.287298	-2.87445	0.0040473	0.0156618
CBX5	68.6673	0.410427	0.281755	1.45668	0.145205	0.269085
CBX6	181.128	0.848088	0.319094	2.6578	0.00786519	0.0268023
CBX7	35.4021	0.105815	0.519784	0.203576	0.838685	0.903017
CBX8	66.3437	0.36827	0.430227	0.85599	0.392003	0.552508
CBY1	43.6282	-0.617901	0.417626	-1.47956	0.138991	0.260453
CC2D1A	123.568	0.0883839	0.285211	0.30989	0.756645	0.848297
CC2D1B	579.874	-0.203202	0.141113	-1.44	0.149868	0.275503
CC2D2A	447.435	-0.0339791	0.226942	-0.149726	0.880981	0.930052
CCAR1	667.474	-0.478381	0.190428	-2.51213	0.0120004	0.037908
CCAR2	247.44	-0.291203	0.184728	-1.57639	0.114937	0.225781
CCBE1	80.6086	0.69598	0.505199	1.37764	0.168316	0.300453
CCDC102A	228.637	-0.0766375	0.259415	-0.295425	0.76767	0.856065
CCDC102B	43.8515	6.96285	1.21853	5.71416	1.10247e-08	7.69241e-07
CCDC105	884.183	1.22303	0.449084	2.72338	0.00646186	0.0228745
CCDC106	169.959	-0.460032	0.239749	-1.91881	0.0550087	0.127254
CCDC107	20.4755	1.15466	0.557359	2.07167	0.0382965	0.0958186
CCDC112	95.9016	0.323267	0.198442	1.62902	0.103308	0.208357
CCDC113	21.245	3.20601	0.662383	4.84012	1.29763e-06	3.42679e-05
CCDC115	25.1878	0.0262958	0.622875	0.0422168	0.966326	0.980726
CCDC117	83.4583	-1.03342	0.385131	-2.68331	0.00728984	0.0252712
CCDC12	63.3532	-0.353816	0.299649	-1.18077	0.237694	0.387864
CCDC120	45.9545	-0.375134	0.593654	-0.631907	0.527448	0.675943
CCDC124	14.1345	1.1525	0.642086	1.79493	0.0726653	0.158544
CCDC125	109.528	-0.741959	0.262353	-2.8281	0.00468255	0.0176467
CCDC126	9.85943	1.57165	0.717767	2.18963	0.028551	0.0758341
CCDC127	55.8845	-0.3121	0.332636	-0.938265	0.348108	0.509929
CCDC130	37.9528	0.554978	0.539309	1.02905	0.303454	0.462047
CCDC134	17.6617	-0.533759	0.641147	-0.832506	0.405123	0.565774
CCDC136	215.176	0.537811	0.344459	1.56132	0.118448	0.231099
CCDC137	66.665	0.752479	0.355293	2.11791	0.0341824	0.0874623
CCDC138	19.5817	1.2533	0.506466	2.47459	0.0133389	0.0411947
CCDC14	80.3132	0.04365	0.28433	0.153519	0.877989	0.927968
CCDC141	76.2701	0.479788	0.491724	0.975726	0.3292	0.49051
CCDC142	35.9892	1.07914	0.54323	1.98653	0.0469744	0.112243
CCDC146	131.462	1.58471	0.3917	4.04573	5.2161e-05	0.000547133
CCDC148	32.8617	3.34597	0.649057	5.15512	2.53474e-07	9.59561e-06
CCDC149	46.5304	1.9338	0.615398	3.14236	0.00167593	0.00767542
CCDC15	249.143	0.081854	0.235587	0.347447	0.728255	0.830142
CCDC150	63.6703	2.89899	0.57015	5.08461	3.68389e-07	1.27894e-05
CCDC153	21.872	4.50359	1.15929	3.88478	0.000102422	0.000896378
CCDC154	21.3041	2.86171	0.977984	2.92613	0.00343209	0.0137226
CCDC157	43.1771	0.384733	0.518448	0.742085	0.458036	0.61489
CCDC158	125.724	0.0626074	0.251402	0.249033	0.803335	0.880335
CCDC159	17.6898	1.87663	0.979803	1.91532	0.055452	0.128166
CCDC160	16.5919	3.54902	0.93012	3.81566	0.000135821	0.00110038
CCDC167	10.5945	-0.187267	0.693559	-0.27001	0.787153	0.868755
CCDC17	36.0042	-0.623323	0.641909	-0.971046	0.331526	0.492942
CCDC170	46.8987	0.657317	0.470483	1.39711	0.16238	0.292534
CCDC171	133.826	0.37998	0.387821	0.979782	0.327194	0.488286
CCDC173	26.182	2.05713	0.602368	3.41508	0.000637644	0.00353023
CCDC174	132.209	0.569023	0.217179	2.62007	0.00879123	0.0293536
CCDC175	18.0826	6.41487	1.25128	5.12666	2.94934e-07	1.06622e-05
CCDC178	28.753	6.33634	1.49144	4.24846	2.15248e-05	0.000279293
CCDC18	253.482	-0.455142	0.228958	-1.98789	0.0468243	0.11198
CCDC180	151.941	2.51701	0.584431	4.30677	1.65653e-05	0.000227752
CCDC181	38.7083	1.82392	0.545156	3.34568	0.000820805	0.00432716
CCDC184	7.84792	1.9991	1.02886	1.94302	0.052014	0.121811
CCDC186	380.077	-0.194233	0.220379	-0.881357	0.378124	0.539828
CCDC187	37.6917	3.58612	1.00982	3.55124	0.000383424	0.00238118
CCDC189	26.075	-0.216335	0.563989	-0.383581	0.701289	0.810568
CCDC190	14.5253	5.75251	1.61685	3.55786	0.000373884	0.00233594
CCDC191	121.359	-0.0124593	0.323492	-0.0385149	0.969277	0.981552
CCDC195	30.6842	3.62549	0.867141	4.18097	2.90265e-05	0.000350435
CCDC196	479.331	1.90086	0.513895	3.69893	0.00021651	0.00154554
CCDC198	12.4528	5.87627	1.56867	3.74602	0.000179663	0.00134525
CCDC22	56.3158	0.42986	0.358616	1.19866	0.230659	0.379742
CCDC27	27.9144	7.04249	1.52582	4.61555	3.92064e-06	7.84899e-05
CCDC28A	43.5131	0.0560752	0.494533	0.11339	0.909721	0.947794
CCDC28B	18.3595	0.765005	0.427623	1.78897	0.0736197	0.160201
CCDC3	126.543	-1.25736	0.519788	-2.41898	0.0155642	0.0466109
CCDC30	64.789	0.586817	0.684932	0.856752	0.391582	0.552133
CCDC32	386.694	1.64062	0.450401	3.64257	0.000269926	0.00182049
CCDC33	30.6468	7.17776	1.20543	5.95451	2.60859e-09	2.42684e-07
CCDC34	106.671	0.822318	0.374927	2.19327	0.0282877	0.0752611
CCDC38	18.1165	2.44699	0.932094	2.62527	0.00865814	0.0289657
CCDC39	61.1167	1.52408	0.501142	3.04121	0.00235629	0.0101361
CCDC43	107.786	-0.299261	0.261124	-1.14605	0.251775	0.404085
CCDC47	301.585	0.0935139	0.206142	0.453639	0.650089	0.772272
CCDC50	6031.26	1.57799	0.436059	3.61876	0.000296017	0.00195341
CCDC51	36.0148	0.872852	0.602987	1.44755	0.147744	0.272796
CCDC56	24.2057	1.01521	0.726262	1.39786	0.162155	0.292245
CCDC57	79.5857	0.972629	0.431776	2.25262	0.0242831	0.0668689
CCDC59	42.7828	0.134314	0.501752	0.26769	0.788938	0.87004
CCDC6	198.802	-0.681993	0.28104	-2.42668	0.0152376	0.0458256
CCDC60	36.789	6.07552	1.27193	4.77663	1.7826e-06	4.34477e-05
CCDC61	62.3397	0.32444	0.308715	1.05094	0.293288	0.450875
CCDC62	33.4237	0.462365	0.590531	0.782964	0.433648	0.592944
CCDC63	43.953	2.96998	0.784229	3.78714	0.000152391	0.00119644
CCDC65	35.9034	3.77105	0.845726	4.45895	8.23626e-06	0.000136049
CCDC66	249.21	-0.680916	0.159718	-4.26324	2.01483e-05	0.000265301
CCDC68	36.2966	0.919255	0.711908	1.29126	0.196615	0.338206
CCDC69	79.1065	0.106979	0.36132	0.296077	0.767171	0.85586
CCDC71	41.2715	-0.461389	0.362606	-1.27243	0.203222	0.346302
CCDC73	30.1376	2.43336	0.749149	3.24817	0.00116151	0.00574146
CCDC77	55.7241	0.411194	0.414889	0.991093	0.32164	0.482375
CCDC78	36.6098	-0.077604	0.496864	-0.156187	0.875885	0.926665
CCDC8	113.564	0.59255	0.523354	1.13222	0.257543	0.410052
CCDC80	917.897	1.4245	0.387409	3.67699	0.000236	0.00165072
CCDC81	34.984	7.36889	1.50477	4.89701	9.73041e-07	2.74807e-05
CCDC82	84.6149	0.527836	0.343877	1.53496	0.124794	0.240531
CCDC83	13.2563	3.36436	1.17486	2.86363	0.00418823	0.0161079
CCDC85A	25.4592	0.551607	0.629048	0.876891	0.380546	0.542211
CCDC85B	22.5727	-1.51554	0.881735	-1.71882	0.0856473	0.180048
CCDC85C	10.246	-0.0757557	0.688039	-0.110104	0.912327	0.949354
CCDC86	41.073	0.773339	0.387601	1.99519	0.0460219	0.110394
CCDC87	25.6989	5.09042	1.43001	3.55972	0.00037125	0.00232484
CCDC88A	1134.88	-0.550669	0.220626	-2.49594	0.0125625	0.0393523
CCDC88B	222.779	-0.608657	0.242978	-2.50499	0.0122454	0.0385537
CCDC88C	909.313	0.0637336	0.328253	0.19416	0.846051	0.907923
CCDC89	8.33942	1.28322	0.790583	1.62313	0.104561	0.210335
CCDC9	222.688	-0.032819	0.195705	-0.167696	0.866822	0.921047
CCDC90B	107.045	-0.0285641	0.301853	-0.0946293	0.924609	0.956877
CCDC91	149.83	-0.0481063	0.226493	-0.212397	0.831798	0.898384
CCDC92	58.1972	-0.509828	0.412911	-1.23472	0.216936	0.362831
CCDC93	271.633	0.154095	0.163527	0.942325	0.346026	0.507819
CCDC97	53.5936	0.228827	0.429003	0.533392	0.593762	0.730413
CCDC9B	156.256	0.121064	0.279414	0.433279	0.664812	0.78376
CCHCR1	267.193	-0.49417	0.304873	-1.62091	0.105038	0.210861
CCKAR	6155.31	1.85374	0.486865	3.80751	0.000140373	0.00112695
CCKBR	7.51442	1.91367	1.71543	1.11556	0.264608	0.418446
CCL1	9.77487	2.31588	1.288	1.79804	0.07217	0.157702
CCL13	20.5192	0.688388	0.721075	0.954668	0.339745	0.501415
CCL14	34.4416	0.151767	0.546049	0.277936	0.781061	0.864512
CCL17	42.8585	3.20315	0.709974	4.51164	6.43277e-06	0.000113886
CCL19	98.7692	-0.99956	0.496342	-2.01385	0.0440248	0.106693
CCL22	11.556	1.98884	1.16591	1.70582	0.0880414	0.184021
CCL24	636.529	1.47635	0.446016	3.31009	0.000932646	0.00481687
CCL27	8.48114	0.610339	0.8291	0.736146	0.461642	0.618099
CCL3	33.6025	2.57438	0.689667	3.73279	0.000189371	0.00139667
CCL4	27.1288	-0.127769	0.846774	-0.150889	0.880063	0.929621
CCL5	158.745	-0.104963	0.611843	-0.171552	0.86379	0.91906
CCL7	603.461	0.648922	0.376191	1.72498	0.0845309	0.178386
CCL8	59.075	-0.527145	0.654037	-0.805987	0.420251	0.58071
CCM2	255.282	0.138168	0.281434	0.490945	0.623466	0.753345
CCM2L	29.5426	-0.149298	0.638058	-0.233988	0.814994	0.887781
CCN1	239.303	-0.225291	0.355197	-0.63427	0.525904	0.674604
CCN2	545.521	1.16088	0.386033	3.0072	0.00263667	0.0110742
CCN3	114.292	2.22064	0.698039	3.18126	0.00146636	0.00688624
CCN4	26.9214	0.775563	0.706999	1.09698	0.272651	0.427932
CCN5	132.447	1.56371	0.406856	3.84341	0.000121337	0.00101715
CCN6	23.4788	0.472867	0.677674	0.697779	0.485315	0.640282
CCNA1	11.8854	1.88011	1.32542	1.4185	0.156045	0.284035
CCNA2	22.0859	0.542503	0.588885	0.921238	0.356926	0.518999
CCNB1IP1	12.358	3.45595	1.03167	3.34988	0.000808478	0.00427484
CCNB2	34.6906	3.06598	0.854812	3.58673	0.000334856	0.00215181
CCNB3	258.172	2.90555	0.641616	4.52848	5.94087e-06	0.000106435
CCNC	43.4978	-0.216497	0.508674	-0.425611	0.670391	0.787778
CCND1	108.177	-0.467227	0.384683	-1.21458	0.224527	0.371835
CCND2	99.9452	-0.221982	0.296993	-0.747433	0.454802	0.612629
CCND3	60.3553	-0.8794	0.435152	-2.0209	0.04329	0.105278
CCNDBP1	105.201	-0.028068	0.255707	-0.109766	0.912595	0.949354
CCNE1	38.9946	0.215733	0.650426	0.33168	0.740131	0.838375
CCNE2	21.2028	0.686777	0.659267	1.04173	0.297538	0.455441
CCNF	31.173	2.69067	0.796907	3.37639	0.000734439	0.00395685
CCNG1	264.359	-0.297468	0.27925	-1.06524	0.286767	0.443493
CCNG2	82.9191	-0.549615	0.349237	-1.57376	0.115543	0.226785
CCNH	62.1134	0.0103733	0.277721	0.0373514	0.970205	0.981932
CCNI	249.632	-0.258214	0.291361	-0.886234	0.375492	0.536999
CCNI2	11.8888	1.23539	0.791273	1.56127	0.11846	0.231099
CCNJ	45.1055	-0.282678	0.626697	-0.451059	0.651947	0.773598
CCNK	82.9888	-0.246458	0.250809	-0.982655	0.325777	0.486683
CCNL1	293.236	-0.738328	0.284259	-2.59738	0.00939377	0.0310306
CCNL2	211.049	-0.965685	0.271557	-3.55611	0.000376392	0.00234775
CCNQ	18.1032	0.407489	0.538605	0.756563	0.449312	0.60788
CCNT1	114.524	0.557293	0.253526	2.19817	0.027937	0.0744813
CCNT2	216.06	-0.566685	0.261309	-2.16865	0.0301096	0.0789574
CCNY	185.603	0.027827	0.203971	0.136427	0.891484	0.93621
CCNYL1	96.6375	-0.488624	0.322809	-1.51367	0.130111	0.247659
CCP110	306.179	-0.140774	0.158528	-0.888008	0.374536	0.536004
CCPG1	623.945	-0.0605331	0.220176	-0.27493	0.78337	0.866156
CCR1	75.0581	0.50157	0.316443	1.58502	0.112961	0.222638
CCR10	75.2615	1.68331	0.565874	2.9747	0.00293275	0.0120859
CCR2	39.5096	-0.0525524	0.492953	-0.106607	0.915101	0.9507
CCR3	14.7302	0.853448	1.19588	0.713656	0.47544	0.630876
CCR4	17.2617	1.4923	1.09842	1.35858	0.174279	0.308698
CCR5	44.4725	0.638349	0.518461	1.23124	0.218233	0.364508
CCR6	59.6939	-1.49072	0.634348	-2.35	0.0187733	0.0541897
CCR7	43.7823	-0.0371886	0.607744	-0.0611912	0.951207	0.972645
CCR9	15.8219	3.81541	1.19926	3.18148	0.00146525	0.00688327
CCRL2	8.97762	0.936742	1.13672	0.824072	0.409898	0.570722
CCS	40.9136	0.787388	0.514082	1.53164	0.125612	0.241662
CCSAP	29.9465	-0.768998	0.609368	-1.26196	0.206963	0.350661
CCSER1	82.6972	1.12832	0.51112	2.20754	0.0272764	0.0732138
CCSER2	205.132	-0.107089	0.20835	-0.513986	0.607262	0.741022
CCT2	145.443	-0.100141	0.308958	-0.324124	0.745844	0.841632
CCT3	601.183	0.671582	0.210929	3.18392	0.00145296	0.00683909
CCT4	226.642	-0.0620761	0.260289	-0.238489	0.811502	0.885625
CCT5	208.077	0.169435	0.243645	0.695418	0.486793	0.641111
CCT6A	278.821	-0.0804365	0.223356	-0.360127	0.718752	0.823795
CCT6B	34.1818	0.640673	0.601578	1.06499	0.286882	0.443493
CCT8	205.213	0.0218675	0.215782	0.101341	0.91928	0.95365
CD101	66.4027	1.03135	0.550657	1.87294	0.0610763	0.138257
CD109	374.409	0.775703	0.341543	2.27117	0.0231367	0.0642841
CD151	237.59	0.511456	0.317544	1.61066	0.107254	0.214148
CD160	19.5803	0.153751	0.679105	0.226403	0.820888	0.89154
CD163	1164.45	0.692767	0.275707	2.51269	0.0119813	0.0378618
CD164	294.115	0.189229	0.270328	0.699997	0.483929	0.638747
CD164L2	12.5144	3.34299	1.39192	2.40172	0.0163183	0.0485421
CD177	18.8062	4.54384	1.5005	3.02823	0.00245993	0.0104677
CD180	73.1253	-0.0978036	0.480821	-0.20341	0.838815	0.903017
CD19	359.527	0.818381	0.436676	1.87412	0.0609144	0.138022
CD1A8	91.1083	1.33132	0.591219	2.25182	0.0243335	0.0669559
CD1C	31.7356	0.878296	0.656738	1.33736	0.181105	0.318287
CD2	129.338	-1.12214	0.381864	-2.93858	0.00329724	0.0133105
CD200	118.932	-0.236605	0.327325	-0.722843	0.469776	0.625811
CD209	543.212	2.7822	0.558337	4.98302	6.26004e-07	1.92869e-05
CD22	126.256	-1.60292	0.598977	-2.6761	0.00744838	0.0257283
CD226	21.195	0.195786	0.607135	0.322475	0.747093	0.842466
CD244	17.2879	0.640357	0.82745	0.773892	0.438995	0.598186
CD248	849.298	2.64472	0.443051	5.96935	2.38204e-09	2.2604e-07
CD27	22.9812	1.36522	0.797763	1.7113	0.0870249	0.182432
CD274	74.8986	0.426326	0.415079	1.0271	0.304374	0.46301
CD276	158.329	0.619488	0.398911	1.55295	0.120435	0.233903
CD28	26.2837	-0.0163553	0.90198	-0.0181326	0.985533	0.990963
CD2AP	346.265	-0.394626	0.249775	-1.57993	0.114123	0.224555
CD2BP2	188.042	-0.063581	0.258269	-0.246181	0.805542	0.881582
CD300E	21.9776	5.67074	1.05282	5.38625	7.19446e-08	3.59319e-06
CD300H	36.3013	0.789243	0.579563	1.36179	0.173264	0.30732
CD300LG	766.89	1.62952	0.439847	3.70475	0.000211596	0.0015196
CD302	134.209	0.485804	0.216457	2.24435	0.0248102	0.0680702
CD320	7.74617	0.953563	1.08377	0.87986	0.378935	0.54062
CD34	864.674	0.916197	0.320678	2.85706	0.00427579	0.0163723
CD36	74.3458	0.679546	0.430995	1.57669	0.114867	0.225705
CD37	155.512	-1.37891	0.344584	-4.00167	6.28957e-05	0.00062693
CD38	63.1583	0.0572927	0.529896	0.108121	0.9139	0.950077
CD3D	31.42	1.09493	0.731545	1.49673	0.134463	0.253906
CD3E	110.127	-0.611658	0.515382	-1.18681	0.235304	0.38507
CD3G	13.2438	0.789566	0.846255	0.933012	0.350814	0.5131
CD4	109.902	-0.80293	0.498912	-1.60936	0.107537	0.214471
CD40	49.8735	-0.840712	0.485195	-1.73273	0.083144	0.176348
CD40LG	98.4247	0.561709	0.343895	1.63337	0.10239	0.207088
CD44	1353.76	-0.0819073	0.280268	-0.292247	0.770098	0.857649
CD47	361.561	-0.441864	0.273494	-1.61562	0.106176	0.21277
CD48	56.4643	-1.28113	0.409922	-3.12529	0.00177631	0.00804454
CD5	67.9909	-0.0543771	0.455796	-0.119301	0.905037	0.944796
CD52	7.96696	1.27032	0.990006	1.28314	0.199442	0.341751
[truncated: 12,235 more rows]

## Sheet: Table S6. CMM Correlation
	LRBA	LRRN4	CDC42EP2	RBP4	SNX32	SLC31A1	ADGRD1	DACH1	ERI3	DNAJC27	LAPTM4B	PRRG1	TMEM88	TPC3	Mitotic_Count
LRBA	1	0.05	-0.6	-0.32	-0.43	-0.45	-0.53	-0.53	-0.43	-0.53	-0.48	-0.46	-0.5	-0.38	-0.63
LRRN4	0.05	1	-0.2	-0.3	-0.09	-0.16	-0.16	-0.13	-0.29	-0.1	-0.33	-0.28	-0.22	-0.47	-0.55
CDC42EP2	-0.6	-0.2	1	0.53	0.51	0.25	0.73	0.78	0.48	0.43	0.35	0.63	0.51	0.44	0.5
RBP4	-0.32	-0.3	0.53	1	0.4	0.1	0.53	0.6	0.56	0.4	0.27	0.67	0.39	0.42	0.5
SNX32	-0.43	-0.09	0.51	0.4	1	0.49	0.62	0.45	0.25	0.64	0.62	0.71	0.77	0.42	0.5
SLC31A1	-0.45	-0.16	0.25	0.1	0.49	1	0.13	0.42	0.27	0.45	0.46	0.5	0.4	0.24	0.51
ADGRD1	-0.53	-0.16	0.73	0.53	0.62	0.13	1	0.42	0.21	0.35	0.47	0.51	0.55	0.42	0.52
DACH1	-0.53	-0.13	0.78	0.6	0.45	0.42	0.42	1	0.54	0.55	0.32	0.72	0.45	0.56	0.52
ERI3	-0.43	-0.29	0.48	0.56	0.25	0.27	0.21	0.54	1	0.42	0.24	0.53	0.43	0.49	0.52
DNAJC27	-0.53	-0.1	0.43	0.4	0.64	0.45	0.35	0.55	0.42	1	0.6	0.74	0.75	0.55	0.54
LAPTM4B	-0.48	-0.33	0.35	0.27	0.62	0.46	0.47	0.32	0.24	0.6	1	0.58	0.77	0.64	0.54
PRRG1	-0.46	-0.28	0.63	0.67	0.71	0.5	0.51	0.72	0.53	0.74	0.58	1	0.71	0.56	0.56
TMEM88	-0.5	-0.22	0.51	0.39	0.77	0.4	0.55	0.45	0.43	0.75	0.77	0.71	1	0.65	0.56
TPC3	-0.38	-0.47	0.44	0.42	0.42	0.24	0.42	0.56	0.49	0.55	0.64	0.56	0.65	1	0.62
Mitotic_Count	-0.63	-0.55	0.5	0.5	0.5	0.51	0.52	0.52	0.52	0.54	0.54	0.56	0.56	0.62	1
